# Supplementary material for: Effect of oral administration of GABA on thermoregulation in athletes during exercise in cold environments: A preliminary study
Source: Front Nutr. 2022 Jul 15;9:883571. doi: 10.3389/fnut.2022.883571 (PMC9335056; doi:10.3389/fnut.2022.883571)
Supplement: Supplementary file 1 [file Data_Sheet_1.ZIP]

Archive with 41 entries (30 files):
- date-cold/
- date-cold/Bi Xi yu/
- date-cold/Bi Xi yu/1.3Date-2G.xls
- date-cold/Bi Xi yu/12.19-2g.xls
- date-cold/Bi Xi yu/Desktop.ini
- date-cold/Hao Yu hang/
- date-cold/Hao Yu hang/12.13hyh-2L.xls
- date-cold/Hao Yu hang/12.6hyh-2l.xls
- date-cold/Hao Yu hang/Desktop.ini
- date-cold/Pan Jia qing/
- date-cold/Pan Jia qing/12.21pjq-2e.xls
- date-cold/Pan Jia qing/12.7pjq-2E.xls
- date-cold/Pan Jia qing/Desktop.ini
- date-cold/PangZe/
- date-cold/PangZe/12.11pz-2N.xls
- date-cold/PangZe/12.31pz-2n.xls
- date-cold/PangZe/Desktop.ini
- date-cold/QuGuangcai/
- date-cold/QuGuangcai/12.01qgc-2D.xls
- date-cold/QuGuangcai/12.8qgc-2d.xls
- date-cold/QuGuangcai/Desktop.ini
- date-cold/Sun Yongyan/
- date-cold/Sun Yongyan/12.22syy-2F.xls
- date-cold/Sun Yongyan/12.29syy-2f.xls
- date-cold/Sun Yongyan/Desktop.ini
- date-cold/SunYinlu/
- date-cold/SunYinlu/12.04syl-2B.xls
- date-cold/SunYinlu/12.15syl-2b.xls
- date-cold/SunYinlu/Desktop.ini
- date-cold/ZhangLiqing/
- date-cold/ZhangLiqing/12.13zlq-2Q.xls
- date-cold/ZhangLiqing/12.6zlq-2q.xls
- date-cold/ZhangLiqing/Desktop.ini
- date-cold/ZhangYI/
- date-cold/ZhangYI/12.01zy-2C.xls
- date-cold/ZhangYI/12.11zy-2c.xls
- date-cold/ZhangYI/Desktop.ini
- date-cold/ZhuKaiming/
- date-cold/ZhuKaiming/12.20zkm-2a.xls
- date-cold/ZhuKaiming/12.31zkm-2A.xls
- date-cold/ZhuKaiming/Desktop.ini
