# Supplementary material for: Effect of oral administration of GABA on thermoregulation in athletes during exercise in cold environments: A preliminary study
Source: Front Nutr. 2022 Jul 15;9:883571. doi: 10.3389/fnut.2022.883571 (PMC9335056; doi:10.3389/fnut.2022.883571)
Supplement: Supplementary file 1 [file Data_Sheet_1.ZIP › date-cold/Bi Xi yu/1.3Date-2G.xls]

## Sheet: 1
Name	BiXiyu		Time(s)	HR(b/min)	Load(kp)
Age(y)	20		0	97	0
Weight(kg)	65		15	112	0.25
VO2 Relative(ml/min/kg)	55.1		30	118	0.5
VO2 Absolute(L/min)	3.8		45	121	0.75
Maximum heart rate	200		60	119	1
			75	120	1.25
			90	124	1.5
			105	128	1.75
			120	131	2
			135	134	2.25
			150	141	2.5
			165	151	2.75
			180	159	3
Power=0.048*HR-4.419			195	163	3.25
Setting load	1.341		210	168	3.5
			225	172	3.75
			240	176	4
			255	177	4.25

## Sheet: 2
Subjects' basic information
Name：	BiXiyu		Serial number ：	2G		Age(y)：	20
Hight(cm)：	181cm		BM(beforek,kg)：	66.87		BM（after,kg）：	66.95
						Training time(y):	3
Experiment Date：	1.3		GABA：	Yes		Load：	1.5kp
Ambient temperature and relative humidity：	11.5℃/43.7

## Sheet: 3
Time(min)	HR(次/min)	Tcore	Tarm	Tchest	Tthigh	Tleg	Mean Tsk
0	93	37.793	34.575	33.138	33.841	34.557	33.9935
1	93	37.792	34.472	33.055	33.863	34.506	33.9319
2	81	37.79	34.391	32.882	33.88	34.458	33.8495
3	87	37.789	34.284	33.02	33.936	34.405	33.8594
4	87	37.783	34.182	33.042	34.001	34.35	33.8374
5	76	37.773	34.078	33.098	34.059	34.286	33.8218
6	80	37.763	33.832	33.148	34.112	34.228	33.762
7	73	37.756	33.82	33.076	34.149	34.173	33.7332
8	71	37.748	33.835	33.016	34.177	34.121	33.7149
9	77	37.737	33.833	33.013	34.193	34.063	33.705
10	78	37.727	33.825	33.101	34.204	34.008	33.7202
11	74	37.723	33.819	33.127	34.212	33.951	33.7164
12	73	37.716	33.533	33.024	34.214	33.897	33.5893
13	75	37.707	33.26	33.226	34.208	33.848	33.557
14	75	37.697	33.224	33.225	34.2	33.794	33.5335
15	75	37.688	33.18	33.242	34.194	33.741	33.5136
16	76	37.681	33.071	33.261	34.19	33.689	33.4754
17	78	37.671	32.729	33.265	34.186	33.634	33.3622
18	88	37.64	32.431	33.298	34.031	33.577	33.2403
19	87	37.583	32.211	33.029	33.863	33.485	33.0416
20	82	37.561	32.053	32.909	33.725	33.491	32.9318
21	111	37.554	31.985	32.903	33.696	33.443	32.8942
22	110	37.539	31.956	32.865	33.816	33.355	32.8805
23	109	37.527	31.941	32.686	34.088	33.282	32.8621
24	111	37.529	31.883	32.629	34.385	33.22	32.8746
25	112	37.526	31.903	32.454	34.673	33.172	32.8761
26	114	37.524	31.935	32.379	34.936	33.144	32.9102
27	114	37.526	31.956	32.335	35.192	33.132	32.9521
28	114	37.537	32.142	32.36	35.391	33.147	33.0582
29	117	37.567	32.318	32.609	35.554	33.15	33.2189
30	117	37.605	32.406	32.779	35.677	33.194	33.3297
31	118	37.646	32.35	32.743	35.766	33.242	33.3295
32	117	37.68	32.407	33.242	35.831	33.251	33.5111
33	121	37.711	32.376	33.313	35.852	33.298	33.5367
34	124	37.744	32.455	33.306	35.864	33.357	33.5725
35	130	37.776	32.927	33.029	35.876	33.409	33.6438
36	120	37.807	33.169	33.133	35.887	33.442	33.7564
37	125	37.827	33.215	33.254	35.872	33.436	33.8023
38	125	37.848	33.315	33.167	35.851	33.503	33.8154
39	131	37.868	33.487	32.847	35.839	33.496	33.7672
40	137	37.89	33.665	32.658	35.823	33.533	33.7681
41	137	37.912	33.75	32.666	35.823	33.629	33.8152
42	135	37.933	33.976	32.636	35.836	33.796	33.91
43	140	37.947	34.265	32.956	35.797	33.723	34.0703
44	131	37.961	34.455	33.432	35.769	33.631	34.2461
45	125	37.973	34.707	33.231	35.751	33.563	34.2442
46	131	37.984	35.081	33.152	35.723	33.55	34.3245
47	122	37.994	35.267	32.96	35.703	33.531	34.3149
48	127	38.006	35.359	32.911	35.691	33.616	34.3424
49	132	38.02	35.516	33.091	35.686	33.705	34.4603
50	128	38.033	35.605	33.186	35.691	33.697	34.5149
51	133	38.045	35.748	33.053	35.699	33.706	34.5213
52	129	38.056	35.792	33.008	35.708	33.762	34.534
53	131	38.065	35.331	32.863	35.713	33.763	34.3534
54	130	38.072	34.868	32.841	35.71	33.722	34.1991
55	130	38.078	34.748	32.796	35.702	33.771	34.1578
56	131	38.082	34.559	32.684	35.702	33.776	34.0685
57	134	38.09	34.412	32.532	35.709	33.743	33.9736
58	134	38.097	34.702	32.593	35.719	33.762	34.0847
59	139	38.105	34.99	32.834	35.72	33.747	34.2406
60	142	38.109	35.046	32.821	35.735	33.679	34.2429
61	114	38.111	35.024	32.889	35.816	33.521	34.2413
62	111	38.101	34.941	33.052	35.779	33.533	34.2603
63	108	38.085	34.882	32.728	35.761	33.51	34.1372
64	91	38.078	34.763	32.706	35.545	33.508	34.0513
65	93	38.049	34.621	32.302	35.498	33.542	33.8849
66	90	38.016	34.538	32.136	35.474	33.559	33.8088
67	91	37.988	34.531	32.034	35.503	33.55	33.7801
68	88	37.959	34.508	31.819	35.484	33.521	33.6991
69	88	37.929	34.584	31.647	35.466	33.507	33.6639
70	88	37.903	34.635	31.583	35.436	33.452	33.643
71	89	37.879	34.574	31.569	35.365	33.41	33.5979
72	87	37.852	34.526	31.268	35.3	33.356	33.4694
73	86	37.828	34.49	31.304	35.239	33.305	33.447
74	93	37.808	34.417	31.119	35.173	33.236	33.3426
75	88	37.789	34.344	30.86	35.12	33.202	33.2256
76	93	37.768	34.271	30.53	35.135	33.172	33.1017
77	86	37.746	34.198	30.473	35.06	33.12	33.0373
78	89	37.724	34.125	30.495	34.965	33.088	32.9966
79	94	37.704	34.052	30.724	34.936	33.046	33.0292
80	90	37.688	33.979	30.671	35.008	33.026	33.0018
