# Supplementary material for: Effect of oral administration of GABA on thermoregulation in athletes during exercise in cold environments: A preliminary study
Source: Front Nutr. 2022 Jul 15;9:883571. doi: 10.3389/fnut.2022.883571 (PMC9335056; doi:10.3389/fnut.2022.883571)
Supplement: Supplementary file 1 [file Data_Sheet_1.ZIP › date-cold/Bi Xi yu/12.19-2g.xls]

## Sheet: Load-heart rate line graph
Name	BiXiyu		Time(s)	HR(b/min)	Load(kp)
Age(y)	20		0	97	0
Weight(kg)	65		15	112	0.25
VO2 Relative(ml/min/kg)	55.1		30	118	0.5
VO2 Absolute(L/min)	3.8		45	121	0.75
Maximum heart rate	200		60	119	1
			75	120	1.25
			90	124	1.5
			105	128	1.75
			120	131	2
			135	134	2.25
			150	141	2.5
			165	151	2.75
			180	159	3
Power=0.048*HR-4.419			195	163	3.25
Setting load	1.341		210	168	3.5
			225	172	3.75
			240	176	4
			255	177	4.25

## Sheet: Experiment Basic Information
Subjects' basic information
Name：	BiXiyu		Serial number ：	2g		Age(y)：	20
Hight(cm)：	181cm		BM(beforek,kg)：	65.08		BM（after,kg）：	65.1
						Training time(y):	3
Experiment Date：	12.19		GABA：	no		Load：	1.5kp
Ambient temperature andrelative humidity：	11.2℃/45.1%

## Sheet: HR、Temperature
Time(min)	HR(次/min)	Tcore	Tarm	Tchest	Tthigh	Tleg	Mean Tsk
0	101	37.776	34.795	33.138	33.223	34.381	33.9007
1	100	37.779	34.883	33.055	33.267	34.328	33.9004
2	87	37.785	34.937	32.882	33.231	34.29	33.8499
3	96	37.785	34.784	33.02	33.21	34.251	33.8334
4	95	37.798	34.749	33.042	33.17	34.231	33.8175
5	100	37.794	34.814	33.098	33.141	34.187	33.8392
6	93	37.8	34.946	33.148	33.119	34.162	33.8844
7	94	37.805	35.001	33.076	33.112	34.143	33.8741
8	91	37.804	35.027	33.016	33.109	34.071	33.8489
9	93	37.807	35.075	33.013	33.089	34.025	33.8492
10	98	37.803	35.127	33.101	33.059	34.003	33.8808
11	92	37.795	35.165	33.127	33.045	33.982	33.893
12	93	37.807	35.211	33.024	33.033	33.963	33.8697
13	85	37.778	35.248	33.226	33.004	33.951	33.9332
14	100	37.768	35.237	33.225	32.939	33.949	33.9162
15	86	37.762	35.196	33.242	32.897	33.922	33.8952
16	87	37.747	35.191	33.261	32.87	33.897	33.889
17	92	37.742	35.165	33.265	32.855	33.873	33.8746
18	90	37.728	35.141	33.298	32.841	33.841	33.8681
19	94	37.72	34.817	33.029	32.871	33.774	33.6828
20	100	37.734	34.659	32.909	32.863	33.791	33.6012
21	130	37.739	34.492	32.903	32.931	33.855	33.5757
22	129	37.711	34.15	32.865	33.106	33.715	33.4687
23	133	37.699	33.893	32.686	33.484	33.607	33.3919
24	132	37.699	33.793	32.629	33.939	33.555	33.4254
25	140	37.691	33.746	32.454	34.364	33.544	33.4416
26	137	37.693	33.631	32.379	34.755	33.535	33.461
27	137	37.703	33.546	32.335	35.086	33.546	33.4907
28	141	37.713	33.56	32.36	35.353	33.564	33.5594
29	142	37.73	33.527	32.609	35.594	33.591	33.6778
30	137	37.747	33.524	32.779	35.794	33.645	33.7787
31	138	37.77	33.562	32.743	35.965	33.73	33.8305
32	134	37.791	33.513	33.242	36.104	33.825	34.0123
33	134	37.814	33.466	33.313	36.166	33.884	34.0437
34	140	37.835	33.542	33.306	36.198	33.93	34.08
35	140	37.855	33.525	33.029	36.197	33.946	33.9948
36	138	37.878	33.394	33.133	36.18	33.949	33.9839
37	138	37.897	33.455	33.254	36.182	33.984	34.0459
38	141	37.918	33.399	33.167	36.171	34.01	34.006
39	150	37.934	33.578	32.847	36.172	34.014	33.9647
40	150	37.953	33.762	32.658	36.194	34.041	33.973
41	146	37.98	33.933	32.666	36.231	34.073	34.0405
42	146	38	34.081	32.636	36.258	34.078	34.0823
43	143	38.021	34.183	32.956	36.31	34.114	34.2265
44	142	38.045	33.77	33.432	36.306	34.175	34.2568
45	140	38.066	33.49	33.231	36.249	34.179	34.1019
46	139	38.083	33.522	33.152	36.191	34.18	34.0764
47	134	38.099	33.412	32.96	36.145	34.198	33.9802
48	140	38.11	33.398	32.911	36.106	34.219	33.9577
49	140	38.132	33.415	33.091	36.112	34.256	34.0254
50	140	38.143	33.238	33.186	36.131	34.293	34.012
51	135	38.161	33.008	33.053	36.145	34.307	33.9087
52	137	38.174	33.021	33.008	36.12	34.319	33.8965
53	138	38.184	32.785	32.863	36.117	34.333	33.7844
54	140	38.196	32.637	32.841	36.107	34.381	33.741
55	137	38.202	32.494	32.796	36.088	34.382	33.681
56	147	38.207	32.298	32.684	36.068	34.39	33.5862
57	138	38.217	32.186	32.532	36.058	34.374	33.5018
58	142	38.227	32.153	32.593	36.048	34.372	33.5078
59	150	38.238	32.226	32.834	36.071	34.383	33.6088
60	152	38.243	32.202	32.821	36.16	34.364	33.6117
61	121	38.258	32.447	32.889	36.203	34.396	33.7206
62	119	38.263	32.638	33.052	36.349	34.557	33.8882
63	101	38.258	32.566	32.728	36.354	34.658	33.7906
64	109	38.23	32.517	32.706	36.216	34.684	33.7469
65	96	38.219	32.748	32.302	36.071	34.689	33.667
66	94	38.202	32.903	32.136	35.913	34.558	33.6059
67	94	38.193	32.984	32.034	35.755	34.427	33.5418
68	94	38.177	33.064	31.819	35.664	34.349	33.4675
69	93	38.143	33.184	31.647	35.568	34.285	33.4199
70	88	38.103	33.234	31.583	35.483	34.225	33.3867
71	86	38.078	33.2	31.569	35.395	34.175	33.3447
72	102	38.054	33.119	31.268	35.266	34.095	33.1883
73	90	38.037	33.067	31.304	35.163	34.028	33.1495
74	96	38.014	33.041	31.119	35.067	33.962	33.0538
75	95	37.991	33.062	30.86	35.012	33.928	32.9646
76	95	37.976	33.068	30.53	34.935	33.905	32.8474
77	87	37.96	33.028	30.473	34.868	33.861	32.7961
78	88	37.944	32.967	30.495	34.827	33.845	32.773
79	94	37.933	32.894	30.724	34.738	33.821	32.7972
80	92	37.922	32.782	30.671	34.624	33.851	32.7309
