# Supplementary material for: Effect of oral administration of GABA on thermoregulation in athletes during exercise in cold environments: A preliminary study
Source: Front Nutr. 2022 Jul 15;9:883571. doi: 10.3389/fnut.2022.883571 (PMC9335056; doi:10.3389/fnut.2022.883571)
Supplement: Supplementary file 1 [file Data_Sheet_1.ZIP › date-cold/Hao Yu hang/12.13hyh-2L.xls]

## Sheet: 1
Name	HaoYuHang		Time(s)	HR(b/min)	Load(kp)
Age(y)	21		0	71	0
Weight(kg)	67		15	84	0.25
VO2 Relative(ml/min/kg)	62.8		30	102	0.5
VO2 Absolute(L/min)	4.33		45	109	0.75
Maximum heart rate	199		60	107	1
			75	107	1.25
			90	112	1.5
			105	117	1.75
			120	117	2
Power=0.044HR-3.212			135	119	2.25
Setting load	2.0416		150	126	2.5
			165	135	2.75
			180	137	3
			195	142	3.25
			210	151	3.5
			225	157	3.75
			240	165	4
			255	171	4.25

## Sheet: 2
Subjects' basic information
Name：	Hao Yuhang		Serial number ：	2l		Age(y)：	21
Hight(cm)：	178cm		BM(beforek,kg)：	67.07		BM（after,kg）：	67.05
						Training time(y):	1
Experiment Date：	12.13		GABA：	Yes		Load：	2.0kp
Ambient temperature andrelative humidity：	11.7℃/46.5%

## Sheet: 3
Time(min)	HR(次/min)	Tcore	Tarm	Tchest	Tthigh	Tleg	Mean Tsk
0	72	37.479	31.322	33.083	32.961	33.377	32.5891
1	72	37.489	31.404	33.096	32.954	33.303	32.6014
2	72	37.48	31.467	33.082	32.967	33.329	32.6239
3	60	37.478	31.257	33.058	32.933	33.346	32.5503
4	74	37.47	31.257	33.061	32.901	33.287	32.533
5	55	37.481	31.352	33.056	33.006	33.316	32.5868
6	59	37.479	31.472	33.061	33.14	33.431	32.6741
7	68	37.475	31.624	33.049	33.241	33.512	32.7525
8	51	37.473	31.784	33.036	33.329	33.56	32.8238
9	54	37.466	31.918	33.07	33.404	33.594	32.896
10	53	37.458	32.03	33.087	33.467	33.624	32.9533
11	57	37.449	32.125	33.089	33.524	33.646	32.9982
12	60	37.441	32.203	33.095	33.583	33.661	33.0382
13	61	37.432	32.268	33.13	33.63	33.673	33.08
14	58	37.422	32.32	33.212	33.671	33.681	33.13
15	64	37.414	32.382	33.275	33.709	33.686	33.1761
16	68	37.404	32.421	33.318	33.738	33.71	33.2113
17	53	37.391	32.372	33.359	33.78	33.519	33.1791
18	82	37.376	32.156	33.351	33.796	33.457	33.1027
19	60	37.345	31.757	33.333	33.549	33.339	32.9046
20	60	37.315	31.599	33.255	33.485	33.254	32.804
21	93	37.293	31.616	33.244	33.495	33.166	32.7902
22	107	37.294	31.634	33.266	33.399	33.078	32.7654
23	112	37.301	31.546	33.285	33.416	33.013	32.7351
24	117	37.313	31.262	33.314	33.546	32.93	32.668
25	120	37.311	31.169	33.334	33.779	32.891	32.6849
26	123	37.315	31.112	33.351	34.04	32.844	32.7157
27	120	37.312	31.151	33.388	34.303	32.83	32.7883
28	124	37.315	31.154	33.402	34.565	32.908	32.8614
29	130	37.333	31.149	33.444	34.803	33.036	32.9457
30	130	37.362	31.239	33.786	35.065	33.156	33.1517
31	128	37.38	31.444	34.013	35.323	33.265	33.3547
32	132	37.401	31.437	34.292	35.595	33.438	33.5253
33	126	37.421	31.443	34.612	35.934	33.639	33.7311
34	128	37.458	31.465	35.074	36.133	33.802	33.9487
35	127	37.489	31.41	35.413	36.238	33.917	34.0779
36	127	37.519	31.508	35.763	36.257	33.994	34.2315
37	132	37.56	31.558	36.143	36.24	34.113	34.3809
38	133	37.595	31.611	36.316	36.187	34.228	34.4611
39	143	37.627	31.755	36.364	36.063	34.328	34.5139
40	132	37.653	31.521	36.454	35.958	34.506	34.4853
41	137	37.668	31.762	36.679	35.939	34.826	34.6853
42	139	37.708	32.255	36.798	35.962	35.114	34.9311
43	144	37.727	32.526	36.742	35.911	35.296	35.0218
44	145	37.744	32.342	36.625	35.678	35.227	34.8711
45	138	37.773	32.175	36.741	35.606	35.167	34.8294
46	144	37.804	32.004	36.833	35.472	35.205	34.7865
47	141	37.837	32.322	36.852	35.383	35.268	34.8824
48	138	37.858	32.726	36.852	35.36	35.341	35.0136
49	150	37.88	32.812	36.82	35.352	35.357	35.0314
50	150	37.89	33.16	36.78	35.326	35.371	35.1214
51	149	37.902	33.502	36.776	35.32	35.336	35.2146
52	147	37.923	33.764	36.795	35.276	35.274	35.2777
53	147	37.931	33.923	36.765	35.248	35.233	35.3026
54	151	37.955	34.116	36.747	35.215	35.231	35.3481
55	151	37.958	34.392	36.789	35.197	35.173	35.4283
56	141	37.982	34.572	36.779	35.149	35.22	35.4791
57	149	37.987	34.706	36.764	35.074	35.212	35.4982
58	147	37.991	34.869	36.758	35.033	35.185	35.5317
59	159	37.996	34.945	36.575	34.977	35.171	35.4856
60	156	38.014	34.083	36.61	34.897	35.138	35.2149
61	113	37.997	33.984	36.624	34.821	35.104	35.1674
62	102	38.009	34.41	36.215	35.217	35.201	35.2711
63	96	38.006	34.223	35.899	35.139	35.218	35.108
64	93	37.999	34.335	35.6	34.975	35.186	35.0127
65	89	37.983	34.539	35.328	35.315	35.078	35.0387
66	88	37.955	34.175	35.1	35.426	35.067	34.8811
67	82	37.917	34.097	34.951	35.571	35.017	34.832
68	61	37.888	34.036	34.772	35.632	34.86	34.7408
69	78	37.852	34.009	34.623	35.684	34.747	34.6758
70	76	37.842	33.97	34.492	35.773	34.721	34.6374
71	78	37.813	33.901	34.385	35.816	34.639	34.5768
72	60	37.767	33.564	34.233	35.059	34.567	34.2643
73	66	37.733	33.407	34.104	34.943	34.488	34.1395
74	78	37.68	33.416	33.986	34.946	34.422	34.0942
75	79	37.668	33.299	33.886	35.003	34.354	34.0269
76	73	37.626	33.235	33.669	34.945	34.284	33.917
77	75	37.604	33.113	33.518	34.835	34.232	33.8027
78	74	37.594	33.065	33.395	34.761	34.189	33.728
79	88	37.591	33.021	33.224	34.738	34.125	33.6461
80	78	37.573	32.598	33.207	34.718	34.057	33.4965
