# Supplementary material for: Effect of oral administration of GABA on thermoregulation in athletes during exercise in cold environments: A preliminary study
Source: Front Nutr. 2022 Jul 15;9:883571. doi: 10.3389/fnut.2022.883571 (PMC9335056; doi:10.3389/fnut.2022.883571)
Supplement: Supplementary file 1 [file Data_Sheet_1.ZIP › date-cold/Hao Yu hang/12.6hyh-2l.xls]

## Sheet: 1
Name	HaoYuHang		Time(s)	HR(b/min)	Load(kp)
Age(y)	21		0	71	0
Weight(kg)	67		15	84	0.25
VO2 Relative(ml/min/kg)	62.8		30	102	0.5
VO2 Absolute(L/min)	4.33		45	109	0.75
Maximum heart rate	199		60	107	1
			75	107	1.25
			90	112	1.5
			105	117	1.75
			120	117	2
Power=0.044HR-3.212			135	119	2.25
Setting load	2.0416		150	126	2.5
			165	135	2.75
			180	137	3
			195	142	3.25
			210	151	3.5
			225	157	3.75
			240	165	4
			255	171	4.25

## Sheet: 2
Subjects' basic information
Name：	Hao Yuhang		Serial number ：	2l		Age(y)：	21
Hight：	178cm		BM(beforek,kg)：	67.21		BM（after,kg）：	66.93
						Training time(y):	1
Experiment Date：	12.6		GABA：	no		Load：	2.0kp
Ambient temperature andrelative humidity：	10.9℃/46.2%

## Sheet: 3
Time(min)	HR(次/min)	Tcore	Tarm	Tchest	Tthigh	Tleg	Mean Tsk
0	62	37.571	33.011	34.106	32.77	34.365	33.5621
1	64	37.573	32.949	34.057	32.702	34.335	33.5092
2	65	37.572	32.858	34.017	32.656	34.306	33.4549
3	62	37.57	32.918	33.798	32.633	34.285	33.3984
4	72	37.582	32.832	33.782	32.569	34.259	33.3498
5	76	37.584	32.891	33.887	32.663	34.15	33.396
6	62	37.597	32.984	34.018	32.666	34.093	33.4524
7	65	37.602	33.157	34.167	32.653	34.096	33.547
8	67	37.6	33.214	34.302	32.628	34.085	33.5974
9	60	37.604	33.254	34.386	32.588	34.066	33.6228
10	60	37.601	33.289	34.464	32.577	34.056	33.6525
11	63	37.6	33.348	34.598	32.54	34.052	33.7022
12	64	37.602	33.426	34.659	32.519	34.055	33.7403
13	61	37.604	33.471	34.742	32.498	34.057	33.7749
14	60	37.603	33.518	34.911	32.458	34.066	33.8335
15	61	37.599	33.59	34.897	32.421	34.056	33.8415
16	67	37.585	33.603	34.984	32.392	34.028	33.8601
17	62	37.576	33.587	34.959	32.347	33.992	33.8316
18	79	37.585	33.682	34.983	32.463	33.85	33.8621
19	79	37.565	33.455	34.714	32.523	33.692	33.6937
20	55	37.569	33.173	34.398	32.624	33.655	33.5271
21	104	37.576	32.937	34.195	32.622	33.622	33.3884
22	111	37.596	32.74	34.147	32.846	33.498	33.3349
23	110	37.606	32.749	34.15	33.186	33.43	33.3929
24	113	37.607	32.64	34.224	33.509	33.387	33.4384
25	112	37.608	32.512	34.319	33.851	33.334	33.4863
26	117	37.622	32.428	34.383	34.175	33.3	33.5383
27	117	37.641	32.391	34.722	34.478	33.304	33.6903
28	117	37.661	32.473	35.24	34.806	33.311	33.9373
29	120	37.684	32.49	35.708	35.057	33.316	34.134
30	125	37.708	32.594	36.096	35.194	33.294	34.3046
31	126	37.731	32.803	36.281	35.315	33.309	34.45
32	126	37.757	32.923	36.387	35.42	33.334	34.5438
33	125	37.784	32.999	36.616	35.505	33.36	34.6575
34	131	37.813	33.083	36.907	35.541	33.368	34.7788
35	129	37.843	33.172	37.059	35.584	33.451	34.8763
36	136	37.872	33.268	37.006	35.587	33.533	34.9062
37	130	37.906	33.307	36.83	35.613	33.664	34.8965
38	132	37.936	33.392	36.709	35.642	33.821	34.9229
39	128	37.961	33.421	36.615	35.672	34.169	34.979
40	142	37.987	33.538	36.682	35.67	34.481	35.0962
41	137	38.017	33.988	36.751	35.648	34.651	35.2815
42	136	38.044	34.519	36.67	35.566	34.623	35.3945
43	134	38.067	34.981	36.593	35.488	34.621	35.494
44	139	38.093	35.018	36.583	35.421	34.557	35.4759
45	136	38.094	35.008	36.557	35.355	34.574	35.4553
46	142	38.111	34.927	36.571	35.302	34.512	35.4122
47	137	38.132	35.261	36.472	35.225	34.384	35.4417
48	132	38.153	35.417	36.401	35.203	34.42	35.47
49	139	38.173	35.645	36.426	35.182	34.4	35.5377
50	143	38.192	35.757	36.44	35.171	34.418	35.5769
51	140	38.21	35.738	36.217	35.131	34.332	35.4791
52	142	38.227	35.562	36.312	35.086	34.219	35.4232
53	145	38.242	35.411	36.074	35.059	34.227	35.3027
54	146	38.261	35.397	36.365	35.05	34.115	35.3616
55	149	38.233	35.272	36.14	35.022	33.953	35.2186
56	141	38.243	35.255	36.141	35.041	33.961	35.2192
57	148	38.269	35.34	36.258	35.074	33.912	35.2766
58	152	38.292	35.314	36.081	35.137	33.933	35.2325
59	149	38.305	35.241	35.904	35.167	33.984	35.1737
60	147	38.335	35.311	35.944	35.182	34.076	35.2281
61	106	38.346	35.222	35.786	35.423	34.515	35.29
62	102	38.368	35.314	35.743	35.369	34.629	35.3167
63	103	38.377	35.189	35.69	35.143	33.525	34.9973
64	89	38.381	34.617	35.5	34.735	33.093	34.6007
65	99	38.346	34.835	34.77	34.419	32.853	34.3359
66	90	38.357	34.959	34.94	34.701	32.895	34.4889
67	92	38.345	35.241	35.053	35.02	33.085	34.7092
68	84	38.298	35.414	34.892	35.172	33.227	34.7716
69	81	38.295	35.314	34.827	34.556	33.144	34.5823
70	80	38.289	35.169	34.555	34.202	33.082	34.374
71	80	38.271	35.122	34.566	33.997	33.046	34.315
72	76	38.247	35.083	34.593	33.945	33.043	34.3004
73	83	38.217	35.064	34.575	33.908	33.021	34.2775
74	81	38.187	35.056	34.772	33.933	33.024	34.3398
75	82	38.158	35.032	34.786	33.989	33.021	34.3474
76	79	38.133	35.097	34.489	34	33.007	34.2772
77	77	38.11	35.147	34.486	34.023	32.973	34.2891
78	78	38.088	35.024	34.345	33.984	32.955	34.1985
79	73	38.063	34.811	34.407	33.965	32.954	34.1492
80	82	38.037	34.572	34.247	33.936	32.918	34.0165
