# Supplementary material for: Effect of oral administration of GABA on thermoregulation in athletes during exercise in cold environments: A preliminary study
Source: Front Nutr. 2022 Jul 15;9:883571. doi: 10.3389/fnut.2022.883571 (PMC9335056; doi:10.3389/fnut.2022.883571)
Supplement: Supplementary file 1 [file Data_Sheet_1.ZIP › date-cold/Pan Jia qing/12.21pjq-2e.xls]

## Sheet: 1
Name	PanJiaqing		Time(s)	HR(b/min)	Load(kp)
Age(y)	23		0	78	0
Weight(kg)	72		15	94	0.25
VO2 Relative(ml/min/kg)	52.2		30	111	0.5
VO2 Absolute(L/min)	3.6		45	116	0.75
Maximum heart rate	197		60	118	1
			75	119	1.25
			90	120	1.5
			105	125	1.75
			120	133	2
			135	137	2.25
			150	143	2.5
			165	149	2.75
			180	155	3
Power=0.052*HR-4.843			195	161	3.25
Setting load	1.3034		210	165	3.5
			225	168	3.75
			240	171	4
			255	174	4.25
			270	178	4.5
			285	181	4.75

## Sheet: 2
Subjects' basic information
Name：	PanJiaqing		Serial number ：	2e		Age(y)：	23
Hight(cm)：	178cm		BM(beforek,kg)：	73.2		BM（after,kg）：	73.3
						Training time(y):	3
Experiment Date：	12.21		GABA：	no		Load：	1.9kp
Ambient temperature and relative humidity：	10.7℃/43.5%

## Sheet: 3
Time(min)	HR(次/min)	Tcore	Tarm	Tchest	Tthigh	Tleg	Mean Tsk
0	63	37.348	32.882	33.051	32.803	32.682	32.9195
1	63	37.351	32.831	33.116	32.923	32.771	32.9502
2	63	37.351	32.717	33.186	33.014	32.837	32.9543
3	58	37.349	32.681	33.193	33.093	32.883	32.9805
4	58	37.349	32.833	33.207	33.151	32.951	33.0615
5	60	37.347	32.818	33.23	33.219	32.877	33.0642
6	60	37.342	32.902	33.27	33.102	32.771	33.0493
7	63	37.327	33.018	33.304	33.17	32.798	33.0767
8	57	37.32	33.083	33.332	33.222	32.826	33.126
9	58	37.318	33.082	33.347	33.278	32.851	33.1494
10	59	37.308	33.166	33.259	33.338	32.908	33.2019
11	58	37.304	33.261	33.305	33.377	33.021	33.2635
12	59	37.296	33.341	33.33	33.447	33.078	33.3132
13	56	37.288	33.439	33.343	33.5	33.123	33.3742
14	59	37.277	33.516	33.352	33.567	33.16	33.3866
15	70	37.266	33.587	33.353	33.621	33.186	33.4686
16	55	37.257	33.609	33.393	33.661	33.199	33.4642
17	54	37.249	33.626	33.288	33.702	33.228	33.4854
18	67	37.227	33.491	33.437	33.537	32.866	33.3623
19	67	37.192	33.258	33.365	32.826	32.322	33.0636
20	68	37.18	33.148	33.372	32.5	32.035	32.9215
21	107	37.152	33.031	33.448	32.327	31.705	32.7867
22	117	37.152	32.919	33.522	32.145	31.401	32.6622
23	118	37.128	32.928	33.567	32.199	31.169	32.6392
24	120	37.108	33.074	33.57	32.402	31.001	32.6915
25	121	37.09	33.213	33.591	32.634	30.882	32.8581
26	119	37.081	33.287	33.624	32.85	30.788	33.0508
27	120	37.074	33.419	33.629	33.008	30.719	33.1634
28	121	37.075	33.651	33.97	33.133	30.683	33.3072
29	121	37.083	33.799	34.457	33.28	30.663	33.4247
30	121	37.093	33.999	34.641	33.352	30.638	33.5754
31	122	37.107	34.244	34.829	33.413	30.616	33.7401
32	126	37.125	34.399	34.988	33.491	30.588	33.7384
33	124	37.145	34.654	35.259	33.541	30.567	33.8219
34	126	37.169	34.95	35.537	33.633	30.551	33.9409
35	126	37.193	35.004	35.343	33.86	30.555	33.9541
36	122	37.215	34.996	35.347	33.994	30.558	34.0529
37	127	37.244	35.001	35.397	34.107	30.569	34.0432
38	125	37.271	35.164	35.233	34.211	30.589	34.236
39	119	37.285	35.032	35.479	34.293	30.585	34.2282
40	123	37.318	35.109	35.359	34.38	30.668	34.3027
41	122	37.339	35.173	35.756	34.408	30.658	34.3348
42	122	37.371	35.259	35.81	34.425	30.663	34.3803
43	125	37.396	35.393	35.868	34.435	30.693	34.4081
44	125	37.425	35.5	35.899	34.417	30.733	34.4785
45	128	37.457	35.61	35.95	34.441	30.77	34.494
46	126	37.474	35.747	35.882	34.468	30.802	34.5448
47	124	37.5	35.755	35.995	34.435	30.824	34.5699
48	129	37.525	35.781	35.896	34.43	30.879	34.5577
49	127	37.549	35.804	35.889	34.433	30.923	34.6121
50	125	37.569	35.876	35.972	34.434	30.99	34.6422
51	127	37.59	35.866	35.872	34.46	31.075	34.6359
52	121	37.611	35.883	35.999	34.479	31.139	34.6183
53	127	37.628	35.842	35.982	34.489	31.203	34.6598
54	132	37.64	35.877	35.897	34.484	31.233	34.6219
55	129	37.658	35.799	35.766	34.472	31.248	34.6078
56	124	37.675	35.841	35.896	34.454	31.272	34.6291
57	127	37.69	35.805	35.718	34.463	31.311	34.6495
58	125	37.696	35.968	35.747	34.492	31.336	34.6417
59	127	37.709	36.056	35.772	34.564	31.388	34.6317
60	128	37.718	36	35.844	34.62	31.481	34.7263
61	85	37.716	35.95	35.619	34.652	31.654	34.7697
62	75	37.734	35.893	35.415	34.779	31.763	34.7947
63	81	37.738	35.798	35.687	34.726	31.653	34.7048
64	72	37.735	35.783	35.745	35.026	31.979	34.7805
65	70	37.731	35.856	35.728	35.327	32.185	34.8837
66	76	37.72	35.989	35.632	35.505	32.333	34.9825
67	72	37.7	35.965	35.482	35.583	32.389	34.8677
68	75	37.679	35.97	35.415	34.872	32.071	34.6868
69	60	37.661	35.891	35.394	34.77	31.959	34.6131
70	59	37.646	35.898	34.946	35.028	32.224	34.6418
71	61	37.597	35.878	35.024	35.235	32.426	34.6345
72	63	37.583	35.882	35	35.367	32.578	34.6826
73	67	37.579	35.885	34.74	35.457	32.694	34.6968
74	61	37.586	35.854	34.463	35.519	32.78	34.6892
75	63	37.576	35.611	34.43	35.529	32.85	34.5765
76	51	37.573	35.358	34.337	35.538	32.674	34.4468
77	60	37.561	35.162	34.244	35.594	32.395	34.3434
78	59	37.545	35.166	34.058	35.55	32.191	34.3154
79	60	37.529	34.783	33.99	35.579	32.091	34.1659
80	58	37.514	34.722	33.99	35.655	32.07	34.1586
