# Supplementary material for: Effect of oral administration of GABA on thermoregulation in athletes during exercise in cold environments: A preliminary study
Source: Front Nutr. 2022 Jul 15;9:883571. doi: 10.3389/fnut.2022.883571 (PMC9335056; doi:10.3389/fnut.2022.883571)
Supplement: Supplementary file 1 [file Data_Sheet_1.ZIP › date-cold/Pan Jia qing/12.7pjq-2E.xls]

## Sheet: 1
Name	PanJiaqing		Time(s)	HR(b/min)	Load(kp)
Age(y)	23		0	78	0
Weight(kg)	72		15	94	0.25
VO2 Relative(ml/min/kg)	52.2		30	111	0.5
VO2 Absolute(L/min)	3.6		45	116	0.75
Maximum heart rate	197		60	118	1
			75	119	1.25
			90	120	1.5
			105	125	1.75
			120	133	2
			135	137	2.25
			150	143	2.5
			165	149	2.75
			180	155	3
Power =0.052*HR-4.843			195	161	3.25
Setting load	1.3034		210	165	3.5
			225	168	3.75
			240	171	4
			255	174	4.25
			270	178	4.5
			285	181	4.75

## Sheet: 2
Subjects' basic information
Name：	PanJiaqing		Serial number ：	2E		Age(y)：	23
Hight(cm)：	178cm		BM(beforek,kg)：	72.85		BM（after,kg）：	72.91
						Training time(y):	3
Experiment Date：	12.7		GABA：	Yes		Load：	1.9kp
Ambient temperature andrelative humidity：	10.9℃/47.1%

## Sheet: 3
Time(min)	HR(次/min)	Tcore	Tarm	Tchest	Tthigh	Tleg	Mean Tsk
0	68	37.293	32.655	31.95	32.891	32.915	32.5427
1	67	37.289	32.703	31.979	32.891	32.6	32.5028
2	69	37.286	32.649	32.032	32.891	32.367	32.4559
3	56	37.28	32.798	31.982	32.845	32.299	32.4628
4	61	37.272	32.906	31.983	32.905	32.241	32.4959
5	60	37.266	32.973	31.988	32.97	32.189	32.5201
6	55	37.264	32.952	31.863	33.124	32.226	32.5145
7	56	37.262	33.019	31.973	33.17	32.41	32.6136
8	58	37.258	33.042	31.949	33.117	32.523	32.6253
9	52	37.252	33.066	31.908	33.075	32.596	32.6264
10	61	37.243	33.075	31.887	33.124	32.643	32.642
11	53	37.236	33.08	31.842	33.169	32.754	32.6612
12	53	37.231	33.081	31.78	33.202	32.827	32.6641
13	55	37.226	33.086	31.762	33.227	32.88	32.6758
14	59	37.223	33.073	31.717	33.244	32.8	32.6458
15	63	37.222	33.07	31.656	33.257	32.391	32.5474
16	58	37.218	32.895	31.742	33.263	32.173	32.4783
17	57	37.195	32.845	31.783	33.052	31.882	32.3752
18	58	37.18	32.777	31.894	32.912	31.683	32.3203
19	56	37.178	32.693	31.922	32.837	31.505	32.2529
20	58	37.172	32.6	31.975	32.776	31.316	32.1909
21	89	37.175	32.327	31.899	32.794	31.135	32.0536
22	102	37.171	32.21	31.916	32.943	31.031	32.0326
23	101	37.163	32.193	31.951	33.115	30.901	32.0464
24	111	37.156	32.172	32.068	33.31	30.824	32.0988
25	104	37.156	32.194	32.158	33.517	30.77	32.163
26	104	37.171	32.145	32.268	33.654	30.635	32.1817
27	107	37.176	32.217	32.434	33.777	30.491	32.2489
28	113	37.195	32.369	32.804	33.917	30.393	32.4139
29	116	37.213	32.568	32.982	34.042	30.306	32.5346
30	115	37.237	32.888	32.885	34.156	30.253	32.6137
31	121	37.264	33.044	33.011	34.225	30.173	32.6961
32	121	37.299	33.411	33.095	34.296	30.131	32.8372
33	128	37.331	33.491	33.22	34.373	30.07	32.9019
34	128	37.363	33.777	33.292	34.432	30	33.0071
35	127	37.395	34.144	33.414	34.482	29.964	33.1566
36	133	37.428	34.267	33.523	34.506	29.928	33.2238
37	130	37.459	34.383	33.55	34.54	29.874	33.2627
38	133	37.491	34.51	33.53	34.586	29.829	33.295
39	133	37.522	34.964	33.583	34.644	29.794	33.4517
40	134	37.55	35.34	33.064	34.662	29.8	33.4136
41	134	37.574	35.409	33.602	34.73	29.782	33.6057
42	135	37.599	35.796	34.057	34.75	29.738	33.8535
43	138	37.626	35.788	33.955	34.787	29.699	33.8201
44	138	37.644	35.723	34.151	34.797	29.691	33.8598
45	136	37.673	36.004	34.067	34.824	29.664	33.9189
46	134	37.698	35.829	34.427	34.835	29.647	33.9732
47	132	37.721	35.926	34.612	34.833	29.615	34.051
48	140	37.755	36.122	34.585	34.837	29.588	34.0971
49	138	37.791	35.822	34.801	34.84	29.574	34.0697
50	139	37.82	35.786	34.956	34.811	29.561	34.097
51	140	37.846	35.764	34.884	34.789	29.533	34.0588
52	142	37.864	35.765	34.825	34.774	29.508	34.0334
53	137	37.902	35.756	35.003	34.774	29.474	34.0773
54	138	37.927	35.806	35.075	34.773	29.452	34.1093
55	141	37.944	35.885	34.965	34.775	29.449	34.0998
56	143	37.965	35.861	34.964	34.757	29.427	34.0843
57	138	37.962	35.906	34.885	34.743	29.416	34.0691
58	148	37.97	35.69	34.77	34.75	29.381	33.9642
59	146	37.952	35.4	34.634	34.772	29.37	33.8386
60	141	37.996	35.345	34.68	34.904	29.391	33.8665
61	92	38.016	35.299	34.721	34.953	29.452	33.887
62	86	38.032	35.249	34.721	34.891	29.481	33.8654
63	87	38.043	35.208	34.105	34.789	29.486	33.6489
64	87	38.032	34.633	34.093	34.638	29.504	33.4462
65	87	38.052	34.379	34.044	34.548	29.629	33.3623
66	77	38.056	34.422	33.784	34.645	29.78	33.3468
67	74	38.058	34.543	33.737	34.817	30.142	33.4758
68	78	38.055	34.578	33.734	34.937	30.416	33.5642
69	82	38.046	34.41	33.52	34.906	30.425	33.4452
70	78	38.042	34.141	33.389	34.91	30.457	33.3324
71	80	38.044	34.119	33.293	34.938	30.53	33.3172
72	79	38.043	34.067	33.154	34.906	30.278	33.2031
73	75	38.022	34.167	32.929	34.931	30.148	33.1446
74	82	38.006	34.07	32.828	34.714	30.063	33.0248
75	79	38.007	33.891	32.671	34.76	30.239	32.9684
76	88	37.995	33.969	32.627	34.8	30.244	32.9876
77	75	37.988	34.048	32.593	34.825	30.196	32.9965
78	75	37.977	33.995	31.985	34.577	30.045	32.7184
79	75	37.973	34.084	31.882	34.357	29.995	32.6602
80	73	37.968	34.072	31.85	34.244	30.001	32.6256
