# Supplementary material for: Effect of oral administration of GABA on thermoregulation in athletes during exercise in cold environments: A preliminary study
Source: Front Nutr. 2022 Jul 15;9:883571. doi: 10.3389/fnut.2022.883571 (PMC9335056; doi:10.3389/fnut.2022.883571)
Supplement: Supplementary file 1 [file Data_Sheet_1.ZIP › date-cold/PangZe/12.11pz-2N.xls]

## Sheet: 1
Name	Pang Ze		Time(s)	HR(b/min)	Load(kp)
Age(y)	22		0	85	0
Weight(kg)	77.2		15	89	0.25
VO2 Relative(ml/min/kg)	62.8		30	92	0.5
VO2 Absolute(L/min)	4.33		45	92	0.75
Maximum heart rate	196		60	94	1
			75	99	1.25
			90	105	1.5
			105	108	1.75
			120	110	2
			135	117	2.25
			150	134	2.5
			165	143	2.75
			180	153	3
Power=0.034*HR-1.98			195	160	3.25
Setting load	2.0592		210	159	3.5
			225	164	3.75

## Sheet: 2
Subjects' basic information
Name：	Pang Ze		Serial number ：	2N		Age(y)：	22
Hight(cm)：	185cm		BM(beforek,kg)：	77.21		BM（after,kg）：	77.26
						Training time(y):	4
Experiment Date：	12.11		GABA：	Yes		Load：	2.0kp
Ambient temperature and relative humidity：	11.2℃/45.1%

## Sheet: 3
Time(min)	HR(次/min)	Tcore	Tarm	Tchest	Tthigh	Tleg	Mean Tsk
0	65	37.147	32.965	33.209	32.128	33.342	32.9462
1	65	37.147	33	33.493	32.108	33.332	33.0359
2	62	37.147	33.101	33.721	32.118	33.335	33.1372
3	73	37.147	33.105	33.758	32.22	33.24	33.1509
4	72	37.147	33.099	33.714	32.288	33.19	33.1395
5	66	37.147	33.144	33.644	32.355	33.097	33.1268
6	62	37.147	33.21	33.544	32.254	32.993	33.0756
7	76	37.147	33.248	33.495	32.161	32.85	33.0251
8	71	37.147	33.264	33.408	32.071	32.783	32.9724
9	87	37.147	33.24	33.248	32.058	32.697	32.8974
10	78	37.147	33.325	33.122	32.033	32.694	32.8795
11	76	37.147	33.366	33.027	31.982	32.657	32.8457
12	85	37.147	33.203	32.884	31.948	32.612	32.7381
13	95	37.147	33.016	32.827	31.922	32.581	32.6535
14	87	37.147	32.973	32.841	31.884	32.546	32.6302
15	87	37.147	32.942	32.919	31.808	32.469	32.6137
16	68	37.147	32.831	32.945	31.737	32.418	32.5638
17	62	37.147	32.782	32.97	31.72	32.358	32.5412
18	77	37.147	32.581	33	31.683	32.318	32.4745
19	70	37.147	32.472	33.069	31.643	32.297	32.4503
20	76	37.147	32.392	33.076	31.649	32.263	32.4228
21	115	37.147	32.466	33.024	31.815	32.22	32.454
22	119	37.147	32.401	32.881	32.114	32.261	32.4596
23	124	37.244	32.395	32.896	32.334	32.269	32.5079
24	125	37.248	32.26	32.913	32.521	32.268	32.5097
25	117	37.253	32.134	32.895	32.73	32.272	32.5091
26	129	37.253	32.06	32.801	32.929	32.274	32.4989
27	131	37.262	32.067	32.784	33.142	32.304	32.5445
28	129	37.274	32.127	32.88	33.364	32.386	32.6521
29	129	37.287	32.189	32.998	33.569	32.507	32.7713
30	134	37.302	32.258	33.083	33.73	32.58	32.8643
31	132	37.318	32.329	33.162	33.901	32.742	32.9759
32	139	37.333	32.474	33.337	34.057	33.016	33.1579
33	141	37.352	32.657	33.485	34.231	33.26	33.3408
34	142	37.374	32.892	33.668	34.389	33.49	33.5438
35	144	37.394	33.105	33.887	34.504	33.666	33.7316
36	143	37.415	33.315	34	34.542	33.65	33.8329
37	144	37.434	33.622	34.265	34.676	33.891	34.0795
38	147	37.46	33.818	34.491	34.798	34.05	34.2623
39	157	37.473	34.038	34.398	34.823	34.1	34.3154
40	148	37.48	34.205	34.308	34.817	34.042	34.3257
41	154	37.493	34.397	34.396	34.872	34.031	34.4185
42	156	37.508	34.585	34.382	34.923	34.157	34.5061
43	163	37.523	34.747	34.488	34.985	34.26	34.6195
44	155	37.546	34.855	34.642	35.033	34.268	34.7093
45	157	37.599	34.709	34.876	35.048	34.225	34.7301
46	160	37.641	34.702	34.96	35.045	34.115	34.7306
47	158	37.688	34.746	35.065	35.048	34.061	34.7651
48	154	37.716	34.814	35.07	35.015	34.047	34.7776
49	155	37.75	34.871	35.085	34.988	33.964	34.7772
50	164	37.784	34.915	35.051	34.989	33.964	34.7804
51	160	37.814	34.932	35.101	35.004	33.989	34.8085
52	161	37.843	35.023	35.143	35.013	33.991	34.8506
53	160	37.871	35.088	35.179	35.032	34.03	34.8925
54	164	37.895	35.105	35.284	35.064	34.083	34.9461
55	159	37.922	35.17	35.244	35.065	34.082	34.9536
56	165	37.945	35.176	35.282	35.068	34.11	34.973
57	165	37.972	35.203	35.313	35.059	34.08	34.9826
58	163	38.001	35.295	35.322	35.051	34.028	35.0009
59	161	38.029	35.267	35.026	35.004	33.965	34.8817
60	161	38.054	35.315	35.121	34.943	33.811	34.8816
61	126	38.083	35.413	35.099	35.022	33.649	34.8878
62	110	38.099	35.275	35.054	35.039	33.589	34.8243
63	103	38.1	35.159	35.109	34.944	33.615	34.7922
64	94	38.1	34.953	34.91	34.77	33.581	34.6291
65	103	38.097	34.652	34.81	34.644	33.47	34.4614
66	97	38.091	34.552	34.604	34.469	33.339	34.3084
67	88	38.079	34.438	34.498	34.283	33.221	34.1816
68	90	38.067	34.343	34.319	34.113	33.183	34.0578
69	94	38.049	34.219	34.106	33.983	33.081	33.9103
70	87	38.022	34.073	33.917	33.832	32.953	33.754
71	93	38.002	33.997	33.774	33.828	32.815	33.6599
72	91	37.983	33.865	33.593	33.79	32.691	33.5336
73	92	37.962	33.728	33.239	33.626	32.698	33.3549
74	87	37.947	33.581	32.776	33.455	32.512	33.1005
75	81	37.939	33.466	32.479	33.364	32.328	32.9219
76	82	37.912	33.402	32.264	33.222	32.255	32.7952
77	85	37.885	33.344	32.103	33.094	32.243	32.7015
78	88	37.874	33.307	31.856	33.044	32.194	32.5965
79	92	37.868	33.237	31.936	32.969	32.099	32.5655
80	83	37.863	33.088	31.954	32.932	32.014	32.5018
