# Supplementary material for: Effect of oral administration of GABA on thermoregulation in athletes during exercise in cold environments: A preliminary study
Source: Front Nutr. 2022 Jul 15;9:883571. doi: 10.3389/fnut.2022.883571 (PMC9335056; doi:10.3389/fnut.2022.883571)
Supplement: Supplementary file 1 [file Data_Sheet_1.ZIP › date-cold/PangZe/12.31pz-2n.xls]

## Sheet: 1
Name	Pang Ze		Time(s)	HR(b/min)	Load(kp)
Age(y)	22		0	85	0
Weight(kg)	77.8		15	89	0.25
VO2 Relative(ml/min/kg)	62.8		30	92	0.5
VO2 Absolute(L/min)	4.33		45	92	0.75
Maximum heart rate	196		60	94	1
			75	99	1.25
			90	105	1.5
			105	108	1.75
			120	110	2
			135	117	2.25
			150	134	2.5
			165	143	2.75
			180	153	3
Power=0.034*HR-1.98			195	160	3.25
Setting load	2.0592		210	159	3.5
			225	164	3.75

## Sheet: 2
Subjects' basic information
Name：	Pang Ze		Serial number ：	2n		Age(y)：	22
Hight(cm)：	185cm		BM(beforek,kg)：	77.82		BM（after,kg）：	77.61
						Training time(y):	4
Experiment Date：	12.31		GABA：	no		Load：	2.0kp
Ambient temperature and relative humidity：	11.4℃/47.8%

## Sheet: 3
Time(min)	HR(次/min)	Tcore	Tarm	Tchest	Tthigh	Tleg	Mean Tsk
0	81	37.484	32.66	32.733	33.604	33.924	33.1235
1	76	37.474	32.684	32.618	33.682	34.019	33.1308
2	73	37.466	32.671	32.693	33.739	34.069	33.1708
3	72	37.452	32.66	32.626	33.77	34.098	33.1594
4	73	37.442	32.647	32.603	33.823	34.125	33.1646
5	67	37.432	32.634	32.468	33.856	34.117	33.1252
6	66	37.429	32.616	32.399	33.905	34.117	33.1089
7	68	37.416	32.606	32.384	33.989	34.13	33.1208
8	71	37.398	32.598	32.456	34.086	34.139	33.1612
9	69	37.384	32.585	32.493	34.187	34.143	33.1894
10	69	37.378	32.571	32.463	34.276	34.151	33.1956
11	72	37.367	32.573	32.477	34.347	34.156	33.2156
12	72	37.359	32.573	32.481	34.421	34.157	33.2318
13	65	37.348	32.564	32.45	34.479	34.151	33.2302
14	75	37.338	32.552	32.42	34.531	34.15	33.2278
15	70	37.329	32.543	32.32	34.575	34.151	33.2041
16	66	37.318	32.569	32.417	34.619	34.151	33.2498
17	75	37.306	32.561	32.445	34.612	34.077	33.2396
18	87	37.302	32.549	32.239	34.366	33.692	33.048
19	66	37.291	32.474	32.115	34.219	33.526	32.9257
20	76	37.271	32.459	32.25	34.124	33.594	32.9563
21	109	37.248	32.416	31.948	33.908	33.375	32.7658
22	126	37.219	32.132	31.708	33.821	33.245	32.5652
23	131	37.245	31.86	31.651	33.855	33.018	32.4279
24	131	37.258	31.66	31.667	33.967	32.846	32.3607
25	132	37.272	31.616	31.534	34.119	32.733	32.3154
26	140	37.29	31.543	31.387	34.33	32.63	32.271
27	137	37.307	31.516	31.331	34.575	32.669	32.3029
28	139	37.332	31.582	31.505	34.829	32.703	32.4325
29	139	37.36	31.619	31.607	35.006	32.665	32.502
30	151	37.361	31.649	31.76	35.084	32.65	32.5695
31	151	37.347	31.501	31.648	35.124	32.679	32.5053
32	154	37.35	31.48	31.625	35.198	32.669	32.5049
33	153	37.375	31.529	31.685	35.269	32.655	32.549
34	146	37.444	31.495	31.81	35.357	32.641	32.5911
35	151	37.475	31.548	32.005	35.439	32.685	32.6907
36	153	37.515	32.059	32.498	35.514	32.785	33.0269
37	154	37.551	32.306	32.875	35.552	32.829	33.2305
38	168	37.485	32.475	33.145	35.569	32.932	33.3862
39	170	37.432	32.584	33.174	35.53	33.016	33.4366
40	161	37.45	32.813	33.37	35.567	33.108	33.5899
41	160	37.448	33.024	33.418	35.611	33.048	33.6644
42	157	37.541	33.344	33.272	35.637	32.954	33.703
43	161	37.627	33.744	33.515	35.702	32.97	33.9121
44	163	37.69	33.824	33.991	35.723	33.053	34.0997
45	162	37.754	33.95	34.152	35.75	33.042	34.189
46	163	37.782	34.009	34.155	35.746	32.965	34.1914
47	170	37.837	34.101	34.215	35.755	33.03	34.2518
48	164	37.884	34.234	34.353	35.774	33.059	34.3427
49	164	37.928	34.399	34.522	35.801	33.049	34.4463
50	166	37.97	34.427	34.446	35.802	33.06	34.4343
51	164	38.001	34.388	34.481	35.813	33.061	34.4355
52	163	38.032	34.455	34.655	35.805	33.092	34.5124
53	164	38.061	34.555	34.833	35.812	33.076	34.594
54	164	38.091	34.553	34.833	35.821	33.011	34.5822
55	159	38.112	34.582	34.967	35.833	32.987	34.6287
56	157	38.138	34.493	35.023	35.827	32.958	34.6118
57	161	38.165	34.39	34.836	35.804	32.871	34.5028
58	161	38.16	34.197	34.132	35.755	32.828	34.2153
59	171	38.173	34.15	33.831	35.684	32.737	34.0785
60	167	38.194	34.174	33.707	35.694	32.721	34.0473
61	127	38.228	34.347	33.927	36.053	33.107	34.3142
62	104	38.175	34.361	33.83	36.169	33.304	34.3519
63	106	38.152	34.238	33.912	36.239	33.375	34.3678
64	92	38.1	33.996	33.571	36.179	33.378	34.1815
65	94	38.07	33.726	33.044	36.096	33.226	33.8954
66	92	38.052	33.441	32.95	35.784	33.104	33.6949
67	96	38.017	33.126	32.406	35.528	33.138	33.3928
68	90	38.018	32.706	31.962	35.332	33.12	33.0908
69	85	37.996	32.409	31.557	35.066	33.064	32.8158
70	87	37.975	32.163	31.208	34.871	33	32.5855
71	88	37.941	31.944	30.93	34.711	32.937	32.3918
72	83	37.915	31.709	30.632	34.739	32.756	32.2013
73	88	37.897	31.452	30.423	34.653	32.627	32.0185
74	84	37.867	31.037	30.1	34.615	32.538	31.7717
75	87	37.825	30.895	29.987	34.549	32.535	31.6814
76	79	37.794	30.73	29.787	34.489	32.516	31.5561
77	77	37.757	30.609	29.618	34.391	32.472	31.4407
78	91	37.774	30.339	29.475	34.319	32.537	31.3154
79	91	37.761	30.514	29.452	34.289	32.458	31.3392
80	79	37.758	30.64	29.555	34.295	32.477	31.4129
