# Supplementary material for: Effect of oral administration of GABA on thermoregulation in athletes during exercise in cold environments: A preliminary study
Source: Front Nutr. 2022 Jul 15;9:883571. doi: 10.3389/fnut.2022.883571 (PMC9335056; doi:10.3389/fnut.2022.883571)
Supplement: Supplementary file 1 [file Data_Sheet_1.ZIP › date-cold/QuGuangcai/12.01qgc-2D.xls]

## Sheet: 1
Name	QuGuangcai		Time(s)	HR(b/min)	Load(kp)
Age(y)	23		0	65	0
Weight(kg)	72		15	69	0.25
VO2 Relative(ml/min/kg)	60		30	75	0.5
VO2 Absolute(L/min)	4.2		45	79	0.75
Maximum heart rate	197		60	84	1
			75	89	1.25
			90	94	1.5
			105	99	1.75
			120	101	2
			135	103	2.25
			150	110	2.5
			165	119	2.75
			180	126	3
Power=0.040*HR-3.028			195	132	3.25
Setting load	2.6218		210	139	3.5
			225	147	3.75
			240	154	4
			255	160	4.25
			270	165	4.5
			285	170	4.75
			300	174	5

## Sheet: 2
Subjects' basic information
Name：	QuGuangcai		Serial number ：	2D		Age(y)：	23
Hight(cm)：	179cm		BM(beforek,kg)：	77.66		BM（after,kg）：	77.52
						Training time(y):	5
Experiment Date：	12.01		GABA：	Yes		Load：	2.4kp
Ambient temperature and relative humidity：	10.8℃/44.2%

## Sheet: 3
Time(min)	HR(次/min)	Tcore	Tarm	Tchest	Tthigh	Tleg	Mean Tsk
0	67	36.78	33.392	33.609	32.689	32.83	33.2041
1	65	36.782	33.425	33.647	32.872	32.867	33.2694
2	63	36.808	33.465	33.666	33.04	32.889	33.3251
3	69	36.809	33.556	33.709	33.175	32.904	33.3953
4	59	36.791	33.68	33.719	33.29	32.919	33.4615
5	59	36.817	33.779	33.747	33.397	32.932	33.5236
6	63	36.789	33.857	33.788	33.494	32.936	33.5795
7	62	36.785	33.911	33.828	33.578	32.931	33.6235
8	59	36.776	33.954	33.865	33.649	32.921	33.6597
9	64	36.775	33.989	33.907	33.713	32.896	33.6906
10	61	36.768	34.016	33.939	33.772	32.867	33.7143
11	65	36.76	34.027	33.94	33.826	32.857	33.7267
12	66	36.725	34.046	33.931	33.874	32.845	33.7369
13	63	36.727	34.083	33.911	33.934	32.821	33.7492
14	61	36.707	34.058	33.957	33.958	32.78	33.7521
15	59	36.732	34.092	33.962	33.977	32.769	33.7654
16	60	36.717	34.142	33.995	34.005	32.753	33.7927
17	59	36.694	34.113	34	34.036	32.738	33.7887
18	69	36.681	34.105	33.979	34.07	32.714	33.782
19	58	36.69	34.005	33.96	34.092	32.683	33.7445
20	73	36.693	33.663	33.967	33.838	32.556	33.5678
21	108	36.673	33.354	33.943	33.575	32.459	33.3959
22	116	36.651	33.418	33.855	33.424	32.361	33.3389
23	92	36.623	33.366	33.781	33.515	32.341	33.3153
24	111	36.566	33.257	33.845	33.806	32.382	33.3682
25	116	36.558	33.198	33.851	33.932	32.354	33.3719
26	115	36.564	33.126	33.88	34.106	32.362	33.3954
27	115	36.624	33.012	33.945	34.312	32.397	33.4289
28	116	36.704	32.966	33.963	34.518	32.436	33.4695
29	116	36.782	33.074	34.263	34.741	32.53	33.6553
30	120	36.835	33.087	34.579	34.975	32.639	33.8226
31	119	36.901	33.337	34.838	35.134	32.742	34.0277
32	118	36.954	33.612	34.848	35.243	32.839	34.1544
33	118	37.022	33.963	34.895	35.324	32.931	34.3084
34	120	37.066	34.179	34.944	35.334	32.989	34.4015
35	124	37.155	34.547	35.094	35.276	33.181	34.5837
36	122	37.211	34.95	35.22	35.203	33.461	34.7838
37	120	37.259	35.304	35.222	35.107	33.661	34.9114
38	122	37.286	35.482	35.296	35.021	33.741	34.9858
39	123	37.307	35.723	35.221	34.966	33.754	35.0272
40	118	37.336	35.6	35.307	34.899	33.704	34.9927
41	122	37.376	35.598	35.359	34.8	33.777	35.0025
42	128	37.387	35.677	35.114	34.736	33.843	34.9531
43	121	37.449	35.646	35.164	34.704	33.804	34.9446
44	127	37.481	35.827	35.164	34.672	33.844	35.0005
45	123	37.508	35.714	35.317	34.626	33.901	35.0147
46	123	37.527	35.575	35.392	34.57	33.937	34.9915
47	126	37.539	35.534	35.385	34.49	33.834	34.9405
48	123	37.55	35.485	35.425	34.416	33.786	34.9134
49	126	37.625	35.413	35.466	34.328	33.817	34.8927
50	127	37.658	35.428	35.516	34.285	33.823	34.9048
51	126	37.675	35.465	35.459	34.239	33.896	34.9042
52	128	37.685	35.529	35.459	34.197	34.002	34.9362
53	127	37.688	35.47	35.442	34.144	34.032	34.9088
54	126	37.709	35.45	35.481	34.13	34.012	34.9077
55	130	37.73	35.439	35.503	34.142	34.033	34.9176
56	131	37.735	35.669	35.574	34.171	34.031	35.0133
57	129	37.763	35.663	35.629	34.175	34.05	35.0326
58	134	37.765	35.606	35.647	34.171	34.074	35.0249
59	132	37.796	35.626	35.546	34.135	34.073	34.9932
60	131	37.816	35.57	35.675	34.106	33.993	34.9933
61	92	37.825	35.659	35.409	34.098	33.96	34.932
62	88	37.848	35.896	35.209	34.483	34.126	35.0533
63	86	37.854	35.887	35.027	34.669	34.25	35.058
64	82	37.874	35.463	34.836	34.614	34.231	34.8587
65	80	37.841	35.512	34.783	34.858	34.116	34.8833
66	75	37.832	35.562	34.637	34.971	34.078	34.8695
67	73	37.837	35.704	34.35	35.225	34.123	34.8858
68	76	37.809	35.787	34.085	35.44	34.122	34.874
69	76	37.796	35.833	33.81	35.548	34.078	34.8181
70	67	37.762	35.744	33.584	35.405	33.95	34.6694
71	71	37.774	35.644	33.443	35.462	33.917	34.6019
72	72	37.771	35.658	33.345	35.485	33.904	34.5787
73	68	37.776	35.65	33.281	35.444	33.897	34.5475
74	69	37.749	35.464	33.123	35.356	33.88	34.4233
75	72	37.743	35.046	33.041	35.347	33.851	34.2657
76	70	37.73	34.961	32.895	35.322	33.818	34.1848
77	71	37.712	34.956	32.795	35.309	33.816	34.1503
78	70	37.712	34.95	32.849	35.286	33.793	34.1555
79	67	37.708	35.034	32.74	35.244	33.772	34.1354
80	62	37.708	34.662	32.752	35.186	33.749	34.0112
