# Supplementary material for: Effect of oral administration of GABA on thermoregulation in athletes during exercise in cold environments: A preliminary study
Source: Front Nutr. 2022 Jul 15;9:883571. doi: 10.3389/fnut.2022.883571 (PMC9335056; doi:10.3389/fnut.2022.883571)
Supplement: Supplementary file 1 [file Data_Sheet_1.ZIP › date-cold/QuGuangcai/12.8qgc-2d.xls]

## Sheet: 1
Name	QuGuangcai		Time(s)	HR(b/min)	Load(kp)
Age(y)	23		0	65	0
Weight(kg)	72		15	69	0.25
VO2 Relative(ml/min/kg)	60.9		30	75	0.5
VO2 Absolute(L/min)	4.2		45	79	0.75
Maximum heart rate	197		60	84	1
			75	89	1.25
			90	94	1.5
			105	99	1.75
			120	101	2
			135	103	2.25
			150	110	2.5
			165	119	2.75
			180	126	3
Power=0.040*HR-3.028			195	132	3.25
Setting load	2.6218		210	139	3.5
			225	147	3.75
			240	154	4
			255	160	4.25
			270	165	4.5
			285	170	4.75
			300	174	5

## Sheet: 2
Subjects' basic information
Name：	QuGuangcai		Serial number ：	2d		Age(y)：	23
Hight(cm)：	179cm		BM(beforek,kg)：	77.32		BM（after,kg）：	77.13
						Training time(y):	5
Experiment Date：	12.08		GABA：	no		Load：	2.4kp
Ambient temperature and relative humidity：	11.2℃/44.6%

## Sheet: 3
Time(min)	HR(次/min)	Tcore	Tarm	Tchest	Tthigh	Tleg	Mean Tsk
0	55	37.237	33.681	33.717	32.74	33.496	33.4666
1	57	37.249	33.728	33.75	32.719	33.483	33.4838
2	57	37.254	33.664	33.564	32.712	33.474	33.4056
3	55	37.253	33.589	33.565	32.707	33.46	33.3796
4	55	37.246	33.618	33.491	32.686	33.394	33.3487
5	57	37.239	33.666	33.408	32.657	33.346	33.3228
6	57	37.231	33.726	33.357	32.634	33.313	33.3143
7	55	37.22	33.756	33.348	32.585	33.262	33.3006
8	58	37.21	33.802	33.345	32.557	33.222	33.2999
9	56	37.195	33.853	33.342	32.537	33.17	33.2999
10	61	37.182	33.854	33.306	32.515	33.123	33.2756
11	58	37.169	33.815	33.341	32.501	33.068	33.2606
12	57	37.155	33.768	33.304	32.463	33.031	33.2204
13	58	37.14	33.781	33.295	32.488	33.044	33.2292
14	57	37.13	33.76	33.283	32.499	32.955	33.2037
15	56	37.122	33.781	33.287	32.497	32.886	33.197
16	57	37.115	33.78	33.289	32.489	32.81	33.1805
17	59	37.103	33.749	33.271	32.361	32.824	33.143
18	62	37.069	33.694	33.254	32.457	32.685	33.1128
19	61	37.046	33.418	33.372	32.465	32.661	33.0622
20	67	37.036	33.131	33.422	32.425	32.634	32.9777
21	101	37.04	32.96	33.51	32.424	32.467	32.9192
22	105	37.034	32.832	33.648	32.606	32.376	32.9404
23	104	37.019	32.808	33.751	32.917	32.327	33.0165
24	102	37.022	32.755	33.798	33.261	32.251	33.0683
25	101	37.033	32.71	33.811	33.572	32.194	33.1095
26	103	37.049	32.694	33.938	33.848	32.145	33.1882
27	104	37.069	32.726	34.178	34.15	32.149	33.331
28	102	37.096	32.839	34.493	34.428	32.117	33.5086
29	104	37.127	32.842	34.716	34.64	32.109	33.6172
30	104	37.155	32.903	34.985	34.857	32.172	33.7722
31	104	37.182	32.97	35.289	35.043	32.23	33.9323
32	103	37.213	33.044	35.487	35.205	32.248	34.0499
33	105	37.241	33.163	35.663	35.324	32.318	34.1762
34	104	37.269	33.347	35.789	35.392	32.408	34.3008
35	105	37.294	33.673	35.97	35.424	32.537	34.4851
36	104	37.319	33.917	35.997	35.453	32.646	34.594
37	106	37.342	34.09	36.008	35.465	32.806	34.6836
38	109	37.362	34.265	35.981	35.478	32.877	34.7448
39	111	37.377	34.388	35.73	35.431	32.917	34.705
40	111	37.407	34.264	35.762	35.421	32.992	34.6904
41	109	37.428	34.311	35.917	35.394	33.156	34.7784
42	111	37.448	34.661	35.745	35.305	33.303	34.8434
43	105	37.462	34.747	35.659	35.128	33.304	34.8082
44	108	37.471	34.7	35.372	34.966	33.276	34.67
45	113	37.491	34.496	35.408	34.781	33.203	34.568
46	111	37.507	34.367	35.712	34.602	33.163	34.5767
47	111	37.521	34.239	35.81	34.4	33.131	34.5209
48	106	37.536	34.121	35.916	34.169	33.088	34.4625
49	108	37.545	34.197	35.89	33.932	33.078	34.4281
50	109	37.553	34.15	35.779	33.811	33.052	34.3513
51	111	37.571	34.098	35.698	33.742	33.002	34.2876
52	113	37.584	34.052	35.775	33.716	32.911	34.2735
53	111	37.597	34.067	35.894	33.688	32.916	34.3091
54	112	37.609	34.069	35.868	33.691	32.917	34.3027
55	111	37.62	34.01	35.844	33.686	32.952	34.2838
56	107	37.627	34.092	35.781	33.671	32.941	34.2843
57	111	37.637	34.151	35.819	33.658	32.981	34.3188
58	115	37.646	34.195	35.822	33.666	33.043	34.3469
59	113	37.654	34.262	35.831	33.631	33.028	34.3597
60	118	37.665	34.33	35.862	33.747	33.029	34.4128
61	80	37.66	34.747	35.718	34.055	33.087	34.5679
62	79	37.638	34.963	35.69	34.265	33.191	34.6871
63	73	37.614	34.881	35.298	33.887	33.025	34.4361
64	70	37.593	34.769	35.202	34.049	33.099	34.4209
65	64	37.577	34.642	35.008	34.383	33.153	34.4022
66	71	37.563	34.531	34.846	34.624	33.21	34.3799
67	67	37.549	34.586	34.491	34.729	33.184	34.3057
68	65	37.54	34.763	34.232	34.719	32.992	34.2407
69	64	37.534	34.804	33.91	34.702	32.83	34.1206
70	67	37.535	34.48	33.916	34.592	32.717	33.9806
71	63	37.531	34.296	33.669	34.389	32.549	33.7771
72	65	37.523	34.279	33.366	34.223	32.447	33.6275
73	65	37.523	34.356	33.145	34.103	32.357	33.5423
74	64	37.533	34.358	32.942	33.869	32.275	33.4188
75	61	37.537	34.279	32.765	33.629	32.267	33.2924
76	64	37.538	34.272	32.742	33.456	32.215	33.2384
77	62	37.507	34.26	32.468	33.317	32.14	33.1098
78	66	37.517	34.233	32.305	33.149	32.033	32.9978
79	65	37.473	33.926	32.181	32.994	31.984	32.8277
80	64	37.468	33.605	32.266	32.901	31.965	32.7345
