# Supplementary material for: Effect of oral administration of GABA on thermoregulation in athletes during exercise in cold environments: A preliminary study
Source: Front Nutr. 2022 Jul 15;9:883571. doi: 10.3389/fnut.2022.883571 (PMC9335056; doi:10.3389/fnut.2022.883571)
Supplement: Supplementary file 1 [file Data_Sheet_1.ZIP › date-cold/Sun Yongyan/12.22syy-2F.xls]

## Sheet: 1
Name	SunYongyan		Time(s)	HR(b/min)	Load(kp)
Age(y)	20		0	90	0
Weight(kg)	75		15	97	0.25
VO2 Relative(ml/min/kg)	69		30	112	0.5
VO2 Absolute(L/min)	4.76		45	114	0.75
Maximum heart rate			60	113	1
			75	116	1.25
			90	119	1.5
			105	122	1.75
			120	128	2
			135	129	2.25
			150	130	2.5
			165	136	2.75
			180	143	3
Power=0.062*HR-5.858			195	147	3.25
Setting load	1.582		210	152	3.5
			225	153	3.75
			240	160	4
			255	166	4.25
			270	170	4.5
			285	174	4.75
			300	162	5

## Sheet: 2
Subjects' basic information
Name：	SunYongyan		Serial number ：	2F		Age(y)：	20
Hight(cm)：	187cm		BM(beforek,kg)：	75.49		BM（after,kg）：	75.62
						Training time(y):	3
Experiment Date：	12.22		GABA：	Yes		Load：	1.6kp
Ambient temperature and relative humidity：	11.1℃/42.1%

## Sheet: 3
Time(min)	HR(次/min)	Tcore	Tarm	Tchest	Tthigh	Tleg	Mean Tsk
0	82	37.27	32.882	33.007	32.103	32.945	32.7763
1	82	37.274	32.971	33.175	32.164	32.935	32.8636
2	79	37.261	33.003	33.291	32.216	32.912	32.9138
3	65	37.241	33.056	33.379	32.263	32.869	32.9569
4	65	37.225	33.113	33.393	32.298	32.839	32.9792
5	70	37.208	33.103	33.366	32.314	32.912	32.9859
6	70	37.192	33.073	33.358	32.329	32.994	32.9939
7	66	37.181	33.049	33.358	32.345	33.058	33.0027
8	70	37.176	33.031	33.361	32.359	33.108	33.011
9	68	37.157	33.036	33.377	32.375	33.142	33.0273
10	65	37.146	33.047	33.404	32.39	33.166	33.0465
11	65	37.148	33.066	33.431	32.404	33.183	33.0665
12	63	37.137	33.089	33.454	32.421	33.193	33.0857
13	65	37.129	33.101	33.437	32.438	33.189	33.0868
14	65	37.121	33.109	33.418	32.435	33.051	33.0553
15	72	37.094	33.121	33.408	32.443	32.892	33.0257
16	72	37.057	33.129	33.369	32.451	32.762	32.992
17	69	37.038	33.142	33.391	32.458	32.653	32.9821
18	73	37.042	33.097	33.45	32.015	32.552	32.8775
19	73	37.023	33.1	33.592	31.702	32.467	32.8414
20	89	37.011	33.133	33.652	31.465	32.41	32.8105
21	97	37.01	33.133	33.624	31.27	32.32	32.7451
22	97	37.003	33.025	33.458	31.243	32.227	32.6389
23	94	37.006	32.953	33.256	31.368	32.14	32.5643
24	97	37.006	33.068	33.232	31.567	32.074	32.6182
25	97	37.006	32.986	33.205	31.79	32.015	32.6183
26	94	37.014	32.933	33.136	32.002	31.962	32.6135
27	98	37.019	32.919	33.193	32.227	31.933	32.6656
28	97	37.029	32.975	33.376	32.456	31.951	32.7867
29	99	37.044	33.018	33.708	32.676	32	32.953
30	101	37.065	33.115	33.848	32.864	32.038	33.0693
31	106	37.08	33.27	33.862	33.039	32.116	33.1706
32	103	37.096	32.864	33.743	33.13	32.075	33.0231
33	99	37.119	32.567	33.385	33.211	32.02	32.8318
34	102	37.141	32.253	33.152	33.335	32.036	32.6957
35	99	37.156	32.117	33.007	33.398	32.108	32.6384
36	102	37.164	32.043	33.058	33.482	32.221	32.6709
37	101	37.194	31.934	32.97	33.54	32.201	32.6194
38	105	37.214	31.831	32.736	33.625	32.2	32.5351
39	106	37.227	31.63	32.756	33.751	32.288	32.5236
40	103	37.25	31.693	32.822	33.776	32.275	32.5647
41	106	37.271	31.609	32.791	33.812	32.296	32.5416
42	111	37.276	31.571	32.769	33.807	32.246	32.5126
43	106	37.285	31.465	32.537	33.832	32.229	32.4128
44	102	37.29	31.48	32.808	33.926	32.41	32.5536
45	103	37.302	31.498	32.763	33.971	32.54	32.5805
46	105	37.317	31.515	32.752	34.023	32.702	32.6251
47	106	37.319	31.591	32.791	34.029	32.784	32.6772
48	107	37.321	31.715	33.016	34.085	32.905	32.8173
49	105	37.336	31.711	32.955	34.089	32.882	32.794
50	111	37.345	31.664	32.855	34.125	32.941	32.7689
51	109	37.349	31.651	32.886	34.131	33.009	32.7891
52	106	37.366	31.637	32.994	34.12	33.063	32.8259
53	110	37.384	31.553	32.959	34.121	33.111	32.8
54	110	37.409	31.571	33.074	34.153	33.19	32.8621
55	117	37.41	31.704	33.062	34.22	33.311	32.936
56	105	37.422	31.631	33.117	34.207	33.26	32.9178
57	109	37.433	31.516	33.081	34.182	33.235	32.8625
58	109	37.436	31.483	32.937	34.211	33.283	32.8248
59	106	37.444	31.391	32.913	34.239	33.374	32.8138
60	105	37.437	31.266	33.059	34.281	33.47	32.8477
61	99	37.414	31.458	32.987	34.31	33.297	32.8549
62	85	37.424	31.945	32.934	34.32	33.036	32.9349
63	72	37.396	32.327	32.62	34.393	32.935	32.9497
64	77	37.363	32.54	32.299	34.637	32.852	32.9495
65	82	37.34	32.755	32.16	34.845	32.796	33.0027
66	83	37.339	32.841	32.161	34.941	32.742	33.0372
67	82	37.334	32.872	32.242	34.977	32.69	33.0676
68	80	37.318	32.906	32.26	35.018	32.634	33.0802
69	83	37.3	32.927	32.331	35.059	32.566	33.1024
70	77	37.297	33.061	32.201	35.085	32.496	33.0948
71	78	37.286	33.131	32.109	35.087	32.427	33.0748
72	74	37.275	33.092	32.079	35.098	32.361	33.0431
73	73	37.267	33.035	32.083	35.112	32.31	33.0198
74	80	37.258	33.086	31.952	35.096	32.216	32.9738
75	74	37.243	33.099	32.005	35.087	32.132	32.975
76	70	37.225	33.09	32.127	35.076	32.053	32.9909
77	79	37.206	33.115	32.021	35.066	31.989	32.9518
78	79	37.187	33.119	31.842	35.001	31.909	32.8703
79	79	37.168	33.13	31.837	34.906	31.842	32.8397
80	79	37.167	33.109	31.831	34.832	31.788	32.806
