# Supplementary material for: Effect of oral administration of GABA on thermoregulation in athletes during exercise in cold environments: A preliminary study
Source: Front Nutr. 2022 Jul 15;9:883571. doi: 10.3389/fnut.2022.883571 (PMC9335056; doi:10.3389/fnut.2022.883571)
Supplement: Supplementary file 1 [file Data_Sheet_1.ZIP › date-cold/Sun Yongyan/12.29syy-2f.xls]

## Sheet: 1
Name	SunYongyan		Time(s)	HR(b/min)	Load(kp)
Age(y)	20		0	90	0
Weight(kg)	75		15	97	0.25
VO2 Relative(ml/min/kg)	69		30	112	0.5
VO2 Absolute(L/min)	4.76		45	114	0.75
Maximum heart rate			60	113	1
			75	116	1.25
			90	119	1.5
			105	122	1.75
			120	128	2
			135	129	2.25
			150	130	2.5
			165	136	2.75
			180	143	3
Power=0.062*HR-5.858			195	147	3.25
Setting load	1.582		210	152	3.5
			225	153	3.75
			240	160	4
			255	166	4.25
			270	170	4.5
			285	174	4.75
			300	162	5

## Sheet: 2
Subjects' basic information
Name：	SunYongyan		Serial number ：	2f		Age(y)：	20
Hight(cm)：	187cm		BM(beforek,kg)：	75.49		BM（after,kg）：	75.62
						Training time(y):	3
Experiment Date：	12.29		GABA：	no		Load：	1.6kp
Ambient temperature and relative humidity：	10.8℃/43.2%

## Sheet: 3
Time(min)	HR(次/min)	Tcore	Tarm	Tchest	Tthigh	Tleg	Mean Tsk
0	77	37.21	31.829	32.575	31.952	33.174	32.3464
1	79	37.206	31.802	32.547	32.091	33.238	32.3705
2	69	37.197	31.797	32.545	32.206	33.29	32.4018
3	75	37.186	31.809	32.624	32.289	33.333	32.4543
4	82	37.174	31.814	32.706	32.367	33.356	32.5006
5	73	37.163	31.851	32.723	32.439	33.374	32.5348
6	75	37.147	31.822	32.732	32.505	33.379	32.543
7	77	37.127	31.776	32.532	32.557	33.379	32.4796
8	79	37.108	31.857	32.597	32.604	33.388	32.5346
9	71	37.093	31.987	32.56	32.647	33.376	32.5687
10	74	37.095	32.126	32.439	32.687	33.355	32.5779
11	79	37.087	32.2	32.433	32.736	33.34	32.6051
12	69	37.077	32.254	32.455	32.771	33.308	32.6285
13	73	37.067	32.29	32.552	32.802	33.262	32.6654
14	80	37.05	32.388	32.551	32.832	33.227	32.6935
15	71	37.039	32.473	32.557	32.862	33.179	32.7172
16	71	37.028	32.505	32.645	32.891	33.129	32.749
17	69	37.017	32.533	32.782	32.913	33.121	32.8013
18	86	37.003	32.485	32.828	32.944	33.125	32.8077
19	80	36.961	32.331	32.834	32.962	32.921	32.7261
20	80	36.909	32.346	32.671	32.981	32.671	32.6355
21	106	36.872	32.416	32.578	33.003	32.511	32.601
22	103	36.887	32.497	32.615	32.883	32.407	32.5916
23	102	36.885	32.236	32.725	32.5	32.22	32.4323
24	102	36.888	32.23	32.889	32.257	32.075	32.4021
25	101	36.882	32.293	33.014	32.18	31.939	32.4159
26	111	36.897	32.379	33.118	32.205	31.83	32.4561
27	104	36.897	32.24	33.115	32.216	31.802	32.4101
28	101	36.881	31.861	33.112	32.354	31.755	32.3137
29	104	36.915	31.747	33.068	32.505	31.693	32.2841
30	104	36.942	31.592	33.167	32.72	31.719	32.3155
31	106	36.94	31.572	33.189	32.94	31.665	32.3493
32	105	36.969	31.575	33.211	33.127	31.604	32.382
33	101	36.979	31.538	33.171	33.345	31.473	32.3763
34	107	36.976	31.579	33.201	33.551	31.438	32.4318
35	103	36.975	31.634	33.275	33.705	31.459	32.5055
36	106	37.006	31.59	33.377	33.801	31.464	32.5431
37	105	37.016	31.574	33.447	33.894	31.497	32.5845
38	105	37.023	31.509	33.493	34.03	31.497	32.606
39	107	37.023	31.417	33.472	34.126	31.463	32.5845
40	107	37	31.44	33.542	34.239	31.583	32.659
41	108	37.035	31.44	33.776	34.325	31.849	32.7996
42	106	37.052	31.411	33.718	34.356	31.866	32.7831
43	106	37.072	31.34	33.764	34.424	31.83	32.782
44	115	37.07	31.376	33.763	34.612	31.89	32.8421
45	104	37.097	31.336	33.659	34.593	31.828	32.7827
46	110	37.104	31.373	33.634	34.63	31.819	32.7919
47	108	37.123	31.211	33.807	34.662	31.93	32.8238
48	107	37.119	31.175	33.935	34.692	31.952	32.8618
49	107	37.138	31.217	34.035	34.707	31.945	32.906
50	107	37.158	31.302	34.031	34.756	31.896	32.9303
51	110	37.17	31.301	34.028	34.727	31.886	32.9213
52	107	37.173	31.37	34.207	34.735	31.972	33.0145
53	106	37.183	31.378	34.189	34.732	31.997	33.0159
54	106	37.197	31.31	34.182	34.715	31.854	32.9614
55	107	37.198	31.356	34.227	34.707	31.863	32.9889
56	107	37.208	31.431	34.354	34.703	31.96	33.0681
57	103	37.206	31.457	34.278	34.683	31.882	33.0335
58	107	37.23	31.54	34.267	34.69	31.859	33.0519
59	107	37.217	31.529	34.323	34.704	31.875	33.0714
60	106	37.209	31.527	34.222	34.716	31.8	33.0279
61	90	37.245	31.615	34.379	34.821	31.888	33.14
62	94	37.232	31.776	34.432	35.059	31.993	33.2728
63	78	37.25	31.953	34.389	34.823	31.874	33.242
64	78	37.215	32.209	34.161	34.609	31.747	33.1822
65	70	37.225	31.943	33.722	34.45	31.631	32.9157
66	75	37.221	32.106	33.554	34.631	31.544	32.933
67	73	37.211	32.337	33.425	34.721	31.502	32.9732
68	69	37.2	32.521	33.383	34.733	31.499	33.0176
69	69	37.189	32.612	33.301	34.719	31.517	33.0211
70	69	37.186	32.678	33.295	34.673	31.542	33.0349
71	65	37.181	32.78	33.227	34.599	31.566	33.0351
72	68	37.178	32.871	33.148	34.519	31.596	33.0287
73	68	37.165	32.935	33.109	34.446	31.646	33.0316
74	71	37.164	32.991	33.076	34.382	31.692	33.0349
75	74	37.164	33.014	33.04	34.316	31.734	33.0262
76	76	37.149	33.014	32.982	34.249	31.756	32.9998
77	72	37.131	33.016	32.71	34.221	31.786	32.9192
78	73	37.117	33.006	32.535	34.211	31.827	32.8699
79	78	37.132	33.014	32.671	34.186	31.848	32.9123
80	72	37.138	32.976	32.57	34.135	31.869	32.8646
