# Supplementary material for: Effect of oral administration of GABA on thermoregulation in athletes during exercise in cold environments: A preliminary study
Source: Front Nutr. 2022 Jul 15;9:883571. doi: 10.3389/fnut.2022.883571 (PMC9335056; doi:10.3389/fnut.2022.883571)
Supplement: Supplementary file 1 [file Data_Sheet_1.ZIP › date-cold/SunYinlu/12.04syl-2B.xls]

## Sheet: 1
Name	SunYinlu		Time(s)	HR(b/min)	Load(kp)
Age(y)	22		0	64	0
Weight(kg)	69		15	73	0.25
VO2 Relative(ml/min/kg)	60.9		30	90	0.5
VO2 Absolute(L/min)	4.2		45	92	0.75
Maximum heart rate	198		60	93	1
			75	100	1.25
			90	106	1.5
			105	111	1.75
			120	116	2
			135	119	2.25
			150	123	2.5
			165	127	2.75
			180	131	3
			195	135	3.25
Power=0.052*HR-3.951			210	141	3.5
Setting load	2.2266		225	144	3.75
			240	146	4

## Sheet: 2
Subjects' basic information
Name：	SunYinlu		Serial number ：	2B		Age(y)：	22
Hight(cm)：	170cm		BM(beforek,kg)：	67.4		BM（after,kg）：	67.3
						Training time(y):	2
Experiment Date：	10.15		GABA：	Yes		Load：	2.4kp
Ambient temperature and relative humidity：	11.2℃/46.5%

## Sheet: 3
Time(min)	HR(次/min)	Tcore	Tarm	Tchest	Tthigh	Tleg	Mean Tsk
0	70	37.31	32.416	32.806	31.664	31.07	32.1134
1	72	37.306	32.401	32.964	31.74	31.046	32.1667
2	83	37.301	32.441	32.968	31.81	31.027	32.1901
3	60	37.298	32.489	33.015	31.87	31.027	32.2306
4	60	37.293	32.538	33.143	31.92	31.049	32.2981
5	55	37.284	32.582	33.226	31.967	31.039	32.3436
6	60	37.279	32.637	33.292	32.009	31.086	32.3977
7	61	37.268	32.666	33.311	32.052	31.096	32.4227
8	57	37.256	32.681	33.336	32.076	31.053	32.4309
9	63	37.247	32.707	33.398	32.106	31.073	32.4673
10	65	37.234	32.737	33.431	32.161	30.908	32.4642
11	66	37.225	32.758	33.418	32.234	30.81	32.4616
12	58	37.211	32.785	33.414	32.283	30.763	32.4689
13	64	37.202	32.812	33.475	32.449	30.797	32.5353
14	64	37.196	32.824	33.491	32.547	30.821	32.5681
15	62	37.179	32.843	33.532	32.638	30.794	32.5989
16	59	37.18	32.874	33.555	32.721	30.804	32.6337
17	69	37.148	32.779	33.481	32.131	30.592	32.4226
18	60	37.096	32.608	33.309	31.657	30.379	32.1823
19	60	37.101	32.418	33.097	31.415	30.303	31.9981
20	59	37.073	32.325	33.058	31.12	30.202	31.8793
21	111	37.14	32.249	33.193	30.784	29.916	31.7726
22	121	37.183	32.158	33.228	30.523	29.721	31.6646
23	125	37.183	32.105	33.209	30.311	29.581	31.5726
24	127	37.195	32.067	33.156	30.142	29.504	31.4961
25	127	37.21	32.092	33.094	30.007	29.451	31.4474
26	124	37.234	32.201	33.403	29.925	29.461	31.5584
27	132	37.248	32.257	33.671	29.904	29.566	31.6724
28	130	37.278	32.356	33.686	29.847	29.587	31.6994
29	132	37.3	32.488	33.641	29.792	29.58	31.7131
30	132	37.343	32.749	33.697	29.764	29.596	31.8058
31	137	37.388	32.993	33.845	29.793	29.624	31.9348
32	133	37.437	33.281	34.045	29.954	29.731	32.1348
33	139	37.489	33.607	34.151	30.132	29.824	32.3186
34	138	37.573	33.874	34.331	30.274	29.903	32.4969
35	137	37.618	34.161	34.386	30.419	29.97	32.6419
36	129	37.648	34.486	34.598	30.639	30.093	32.8716
37	138	37.682	34.665	34.602	30.878	30.201	32.9959
38	142	37.709	34.752	34.647	30.989	30.263	33.0701
39	143	37.737	34.736	34.263	31.112	30.307	32.9835
40	140	37.767	34.866	34.4	31.392	30.496	33.1574
41	142	37.793	35.148	34.665	31.561	30.584	33.3729
42	143	37.814	35.234	34.688	31.626	30.599	33.4216
43	147	37.836	35.331	34.636	31.692	30.631	33.4547
44	143	37.857	35.099	34.498	31.886	30.698	33.3959
45	143	37.874	34.622	34.566	31.967	30.804	33.3106
46	144	37.899	34.499	34.633	32.089	30.867	33.3308
47	145	37.91	34.469	34.585	32.156	30.935	33.3344
48	145	37.936	34.393	34.64	32.25	30.948	33.3495
49	150	37.958	34.514	34.642	32.315	31.006	33.411
50	150	37.98	34.678	34.73	32.369	31.169	33.53
51	149	37.997	34.663	34.636	32.381	31.237	33.5133
52	148	38.02	34.659	34.608	32.393	31.223	33.5033
53	152	38.043	34.778	34.541	32.412	31.301	33.5383
54	153	38.058	34.828	34.647	32.506	31.44	33.6317
55	151	38.076	34.882	34.552	32.573	31.558	33.6564
56	152	38.1	34.845	34.393	32.662	31.761	33.656
57	154	38.116	34.849	34.277	32.672	31.845	33.6412
58	155	38.133	34.868	34.395	32.763	31.941	33.7197
59	161	38.155	34.776	34.321	32.818	31.969	33.6865
60	156	38.172	34.943	34.439	32.958	32.117	33.8296
61	116	38.158	34.721	34.557	33.572	32.476	33.993
62	105	38.117	34.683	34.411	33.947	32.65	34.0476
63	97	38.116	34.462	34.268	34.08	32.642	33.9634
64	101	38.134	34.15	33.928	33.602	32.177	33.5792
65	93	38.118	34.606	33.712	33.866	32.241	33.7168
66	90	38.096	34.856	33.759	34.188	32.452	33.9125
67	91	38.079	34.718	33.664	34.357	32.57	33.9
68	82	38.061	34.736	33.531	34.418	32.625	33.8887
69	93	38.043	34.739	33.484	34.414	32.629	33.8755
70	85	38.031	34.61	33.359	34.369	32.593	33.7831
71	93	38.023	34.541	33.167	34.308	32.552	33.6844
72	86	38.001	34.418	33.031	34.239	32.526	33.5877
73	86	37.982	34.428	33.02	34.16	32.484	33.5632
74	88	37.974	34.491	32.927	34.101	32.475	33.5406
75	80	37.965	34.403	32.829	34.057	32.442	33.4694
76	86	37.948	34.175	32.692	34.016	32.392	33.3417
77	82	37.928	34.047	32.671	33.974	32.338	33.2778
78	99	37.917	33.933	32.419	33.945	32.279	33.1504
79	92	37.901	33.686	32.368	33.915	32.222	33.0436
80	88	37.883	33.562	32.219	33.89	32.173	32.9469
