# Supplementary material for: Effect of oral administration of GABA on thermoregulation in athletes during exercise in cold environments: A preliminary study
Source: Front Nutr. 2022 Jul 15;9:883571. doi: 10.3389/fnut.2022.883571 (PMC9335056; doi:10.3389/fnut.2022.883571)
Supplement: Supplementary file 1 [file Data_Sheet_1.ZIP › date-cold/SunYinlu/12.15syl-2b.xls]

## Sheet: 1
Name	SunYinlu		Time(s)	HR(b/min)	Load(kp)
Age(y)	22		0	64	0
Weight(kg)	69		15	73	0.25
VO2 Relative(ml/min/kg)	60.9		30	90	0.5
VO2 Absolute(L/min)	4.2		45	92	0.75
Maximum heart rate	198		60	93	1
			75	100	1.25
			90	106	1.5
			105	111	1.75
			120	116	2
			135	119	2.25
			150	123	2.5
			165	127	2.75
			180	131	3
			195	135	3.25
Power=0.052*HR-3.951			210	141	3.5
Setting load	2.2266		225	144	3.75
			240	146	4

## Sheet: 2
Subjects' basic information
Name：	SunYinlu		Serial number ：	2b		Age(y)：	22
Hight(cm)：	170cm		BM(beforek,kg)：	68.05		BM（after,kg）：	68.17
						Training time(y):	2
Experiment Date：	10.15		GABA：	yes		Load：	2.4kp
Ambient temperature and relative humidity：	11.6℃/45.1%

## Sheet: 3
Time(min)	HR(次/min)	Tcore	Tarm	Tchest	Tthigh	Tleg	Mean Tsk
0	67	37.639	31.576	32.269	29.426	30.715	31.1817
1	67	37.622	31.398	32.187	29.3	30.565	31.0485
2	55	37.623	31.654	32.201	29.262	30.505	31.1099
3	53	37.619	31.862	32.173	29.15	30.426	31.1257
4	56	37.611	32.018	32.296	29.075	30.338	31.1768
5	60	37.604	32.119	32.417	29.037	30.248	31.2178
6	72	37.597	32.217	32.58	28.95	30.13	31.2551
7	57	37.589	32.249	32.578	28.953	30.124	31.2635
8	60	37.576	32.337	32.577	29.058	30.18	31.3218
9	54	37.563	32.399	32.491	29.173	30.226	31.3468
10	63	37.545	32.445	32.4	29.546	30.333	31.4293
11	54	37.536	32.522	32.292	29.865	30.627	31.5426
12	61	37.528	32.597	32.457	30.089	30.917	31.7174
13	56	37.52	32.63	32.623	30.314	31.139	31.8665
14	56	37.512	32.663	32.759	30.515	31.311	31.9918
15	59	37.504	32.658	32.886	30.696	31.453	32.093
16	58	37.496	32.61	32.917	30.86	31.57	32.1441
17	80	37.485	32.463	32.966	30.652	31.008	31.9607
18	70	37.491	32.031	32.608	30.064	30.579	31.5203
19	53	37.462	31.826	32.367	29.752	30.321	31.2725
20	58	37.445	31.59	32.113	29.566	30.093	31.0427
21	107	37.444	31.493	32.044	29.248	29.74	30.8587
22	111	37.436	31.412	32.096	29.034	29.468	30.7528
23	113	37.433	31.321	32.118	28.881	29.189	30.6457
24	123	37.427	31.188	32.085	28.815	28.981	30.5411
25	120	37.43	31.091	32.086	28.82	28.85	30.4871
26	124	37.433	31.061	32.146	28.857	28.759	30.4853
27	127	37.438	31.054	32.355	28.927	28.704	30.5489
28	130	37.451	31.196	32.813	29.045	28.73	30.7577
29	130	37.462	31.267	33.188	29.209	28.685	30.9153
30	131	37.481	31.43	33.335	29.371	28.65	31.0337
31	136	37.499	31.598	33.497	29.571	28.672	31.1771
32	134	37.514	31.773	33.637	29.738	28.669	31.3044
33	140	37.548	31.882	33.651	29.936	28.673	31.3817
34	139	37.57	32.075	33.685	30.119	28.654	31.4826
35	135	37.592	32.361	33.826	30.36	28.871	31.7023
36	132	37.658	32.597	33.871	30.62	29.039	31.8722
37	137	37.695	32.781	33.938	30.785	29.127	31.9981
38	137	37.737	33.004	33.954	31.096	29.317	32.17
39	143	37.755	33.016	34.029	31.286	29.362	32.2431
40	145	37.779	33.065	33.626	31.382	29.421	32.1679
41	144	37.803	33.077	33.842	31.595	29.382	32.2711
42	145	37.833	33.275	33.938	31.754	29.411	32.3969
43	141	37.853	33.197	34.047	31.908	29.461	32.447
44	140	37.885	33.427	34.014	32.111	29.634	32.5813
45	142	37.914	33.505	34.052	32.316	29.791	32.6885
46	138	37.945	33.678	34.077	32.486	29.947	32.8131
47	140	37.961	33.714	34.097	32.465	29.969	32.8301
48	139	37.989	33.862	34.055	32.465	30.019	32.8719
49	146	38.01	33.903	34.064	32.542	30.078	32.9141
50	142	38.028	33.944	33.983	32.624	30.206	32.9441
51	146	38.049	34.134	34.025	32.67	30.344	33.0505
52	145	38.067	34.199	34.024	32.7	30.404	33.0877
53	149	38.08	34.182	34.004	32.849	30.515	33.1286
54	145	38.099	34.126	33.97	32.932	30.658	33.1468
55	142	38.115	34.051	33.82	32.941	30.815	33.1125
56	145	38.131	34.03	33.827	33.027	31.079	33.1783
57	148	38.149	33.969	33.708	33.012	31.327	33.1709
58	147	38.161	34.086	33.677	33	31.444	33.2177
59	151	38.174	34.068	33.532	32.933	31.488	33.1642
60	154	38.19	34.251	33.65	32.945	31.649	33.2891
61	122	38.195	34.343	33.382	33.357	31.766	33.3421
62	110	38.173	34.217	33.043	33.527	31.624	33.2082
63	106	38.169	33.852	32.677	33.371	31.409	32.9147
64	98	38.151	33.861	32.443	33.922	31.707	33.017
65	94	38.146	33.941	32.131	34.237	31.929	33.0548
66	93	38.134	33.873	31.71	34.361	32.078	32.9627
67	94	38.119	33.773	31.248	34.364	32.163	32.8117
68	89	38.107	33.582	30.898	34.296	32.135	32.6302
69	86	38.095	33.519	30.525	34.258	32.08	32.4808
70	86	38.081	33.374	30.239	34.238	32.008	32.3331
71	94	38.067	33.309	30.303	34.192	31.984	32.3188
72	88	38.055	33.211	30.331	34.16	32	32.2946
73	82	38.04	33.201	30.018	34.116	32.006	32.1901
74	85	38.025	33.093	29.903	34.076	32.055	32.125
75	84	38.005	33.051	29.922	34.04	32.111	32.1221
76	91	37.985	33.001	29.736	34.014	32.158	32.0555
77	75	37.965	32.896	29.597	33.958	32.197	31.9789
78	87	37.945	32.857	29.694	33.946	32.241	32.0027
79	76	37.927	32.652	29.683	33.909	32.274	31.9371
80	76	37.905	32.585	29.363	33.9	32.3	31.8244
