# Supplementary material for: Effect of oral administration of GABA on thermoregulation in athletes during exercise in cold environments: A preliminary study
Source: Front Nutr. 2022 Jul 15;9:883571. doi: 10.3389/fnut.2022.883571 (PMC9335056; doi:10.3389/fnut.2022.883571)
Supplement: Supplementary file 1 [file Data_Sheet_1.ZIP › date-cold/ZhangLiqing/12.13zlq-2Q.xls]

## Sheet: 1
Name	ZhangLiqing		Time(s)	HR(b/min)	Load(kp)
Age(y)	23		0	90	0
Weight(kg)	82.5		15	97	0.25
VO2 Relative(ml/min/kg)	62.5		30	102	0.5
VO2 Absolute(L/min)	4.06		45	101	0.75
Maximum heart rate	197		60	105	1
			75	105	1.25
			90	105	1.5
			105	106	1.75
			120	114	2
			135	121	2.25
			150	132	2.5
			165	137	2.75
			180	142	3
Power=0.041*HR-2.714			195	147	3.25
Setting load	2.1322		210	154	3.5
			225	159	3.75
			240	164	4
			255	170	4.25
			270	173	4.5

## Sheet: 2
Subjects' basic information
Name：	ZhangLiqing		Serial number ：	2Q		Age(y)：	23
Hight(cm)：	182.5cm		BM(beforek,kg)：	79.86		BM（after,kg）：	79.91
						Training time(y):	8
Experiment Date：	12.6		GABA：	Yes		Load：	2.1kp
Ambient temperature and relative humidity：	10.8℃/45.8%

## Sheet: 3
Time(min)	HR(次/min)	Tcore	Tarm	Tchest	Tthigh	Tleg	Mean Tsk
0	63	37.445	33.01	31.464	35.014	34.854	33.3158
1	63	37.453	33.048	31.608	35.013	34.854	33.3702
2	67	37.456	33.055	31.743	35.012	34.854	33.4126
3	63	37.461	33.064	31.702	35.011	34.854	33.4028
4	66	37.457	33.096	31.494	35.01	34.854	33.3498
5	57	37.451	33.051	31.447	35.009	34.854	33.322
6	64	37.448	33.099	31.652	35.008	34.854	33.3977
7	62	37.448	33.173	31.839	35.007	34.854	33.4758
8	66	37.445	33.159	32.105	35.006	34.854	33.5512
9	65	37.439	32.849	32.208	35.005	34.854	33.4889
10	78	37.434	32.638	32.211	35.004	34.854	33.4263
11	60	37.432	32.554	32.292	35.003	34.854	33.4252
12	63	37.43	32.516	32.316	35.002	34.854	33.4208
13	65	37.43	32.462	32.398	35.001	34.854	33.429
14	69	37.426	32.426	32.338	35	34.854	33.4
15	71	37.423	32.532	31.967	35.001	34.854	33.3207
16	66	37.417	32.632	31.698	35.002	34.854	33.2702
17	58	37.412	32.658	31.241	35.003	34.854	33.1411
18	71	37.412	32.731	31.074	35.004	34.854	33.1131
19	72	37.399	32.744	31.041	35.005	34.854	33.1073
20	79	37.407	32.765	31.014	34.889	34.608	33.0331
21	89	37.401	33.585	31.672	34.77	34.584	33.4479
22	98	37.406	33.661	31.56	34.808	34.696	33.4671
23	98	37.425	33.734	31.552	34.956	34.85	33.547
24	105	37.436	33.821	31.625	35.097	34.919	33.637
25	109	37.449	33.784	31.695	35.249	35.053	33.7041
26	108	37.46	33.836	31.91	35.339	35.181	33.8278
27	104	37.464	34.021	31.893	35.324	35.263	33.8916
28	105	37.473	34.2	31.83	35.314	35.262	33.9242
29	109	37.484	34.315	31.999	35.325	35.225	34.0042
30	108	37.496	34.552	31.967	35.331	35.199	34.0617
31	106	37.508	34.527	32.022	35.291	35.188	34.0605
32	109	37.527	34.757	31.99	35.235	35.1	34.0911
33	109	37.553	34.821	32.178	35.225	35.039	34.1525
34	110	37.572	34.535	32.316	35.274	35.004	34.1109
35	106	37.592	34.677	32.151	35.167	34.995	34.0808
36	111	37.61	34.542	32.401	35.118	34.946	34.0957
37	110	37.625	34.396	32.362	35.053	34.857	34.0094
38	111	37.64	34.618	32.135	34.936	34.789	33.9709
39	114	37.643	34.488	32.357	34.945	34.772	33.9969
40	110	37.659	34.523	32.529	34.944	34.806	34.0656
41	113	37.671	34.791	32.442	34.85	34.809	34.1017
42	115	37.683	34.736	32.814	34.767	34.795	34.1774
43	113	37.705	34.883	32.594	34.639	34.74	34.1189
44	114	37.714	34.603	32.907	34.634	34.708	34.1214
45	113	37.717	34.818	32.823	34.494	34.674	34.1259
46	112	37.728	34.815	33.007	34.432	34.635	34.16
47	111	37.725	34.513	33.251	34.452	34.566	34.1328
48	115	37.739	34.394	32.87	34.373	34.551	33.964
49	114	37.743	34.595	32.85	34.314	34.512	33.9987
50	114	37.749	34.367	32.913	34.321	34.463	33.9408
51	113	37.764	34.152	32.986	34.473	34.482	33.9324
52	116	37.774	34.249	32.997	34.331	34.532	33.9464
53	116	37.779	34.403	32.938	34.288	34.574	33.9747
54	119	37.79	34.618	32.757	34.224	34.594	33.9761
55	118	37.797	34.663	32.739	34.178	34.587	33.9736
56	118	37.8	34.57	32.739	34.169	34.586	33.9437
57	120	37.807	34.551	32.708	34.154	34.562	33.9209
58	120	37.816	34.168	32.654	34.257	34.594	33.8168
59	120	37.817	34.274	32.754	34.152	34.6	33.8588
60	121	37.81	34.36	33.035	34.025	34.568	33.9371
61	96	37.798	34.392	33.004	34.23	34.468	33.9584
62	79	37.822	34.492	33.148	34.605	34.247	34.0624
63	68	37.821	33.773	32.88	34.638	34.069	33.7373
64	77	37.807	33.167	33.12	35.017	33.855	33.6605
65	70	37.786	32.768	33.623	35.322	33.742	33.7301
66	69	37.767	32.389	33.911	35.488	33.568	33.7012
67	62	37.747	32.051	34.029	35.574	33.403	33.6194
68	58	37.73	31.693	34.072	35.595	33.234	33.4953
69	62	37.717	31.396	34.062	35.584	33.079	33.37
70	58	37.702	31.216	34.025	35.569	32.98	33.2821
71	62	37.69	30.964	33.97	35.556	32.9	33.1714
72	55	37.675	30.795	33.921	35.561	32.682	33.0634
73	61	37.66	30.686	33.864	35.546	32.552	32.9846
74	61	37.644	30.482	33.819	35.524	32.427	32.8805
75	57	37.63	30.3	33.766	35.497	32.302	32.7796
76	54	37.618	30.198	33.706	35.472	32.187	32.703
77	59	37.604	29.983	33.636	35.448	32.07	32.5893
78	57	37.593	29.808	33.572	35.412	32.014	32.4992
79	57	37.583	29.921	33.453	35.267	32.231	32.5118
80	56	37.57	29.839	33.45	35.166	32.445	32.5089
