# Supplementary material for: Effect of oral administration of GABA on thermoregulation in athletes during exercise in cold environments: A preliminary study
Source: Front Nutr. 2022 Jul 15;9:883571. doi: 10.3389/fnut.2022.883571 (PMC9335056; doi:10.3389/fnut.2022.883571)
Supplement: Supplementary file 1 [file Data_Sheet_1.ZIP › date-cold/ZhangLiqing/12.6zlq-2q.xls]

## Sheet: 1
Name	ZhangLiqing		Time(s)	HR(b/min)	Load(kp)
Age(y)	23		0	90	0
Weight(kg)	82.5		15	97	0.25
VO2 Relative(ml/min/kg)	62.5		30	102	0.5
VO2 Absolute(L/min)	4.06		45	101	0.75
Maximum heart rate	197		60	105	1
			75	105	1.25
			90	105	1.5
			105	106	1.75
			120	114	2
			135	121	2.25
			150	132	2.5
			165	137	2.75
			180	142	3
Power=0.041*HR-2.714			195	147	3.25
Setting load	2.1322		210	154	3.5
			225	159	3.75
			240	164	4
			255	170	4.25
			270	173	4.5

## Sheet: 2
Subjects' basic information
Name：	ZhangLiqing		Serial number ：	2q		Age(y)：	23
Hight(cm)：	182.5cm		BM(beforek,kg)：	79.51		BM（after,kg）：	79.5
						Training time(y):	8
Experiment Date：	12.6		GABA：	no		Load：	2.1kp
Ambient temperature and relative humidity：	11.5℃/47.3%

## Sheet: 3
Time(min)	HR(次/min)	Tcore	Tarm	Tchest	Tthigh	Tleg	Mean Tsk
0	63	37.426	33.035	33.241	32.568	32.788	32.954
1	63	37.425	33.172	33.402	32.718	32.801	33.076
2	67	37.426	33.28	33.531	32.846	32.763	33.1651
3	63	37.428	33.37	33.655	32.951	32.759	33.2495
4	66	37.427	33.441	33.746	32.999	32.743	33.3045
5	57	37.404	33.504	33.821	33.03	32.715	33.3465
6	64	37.397	33.567	33.864	33.068	32.672	33.3773
7	62	37.391	33.622	33.885	33.089	32.63	33.3959
8	66	37.388	33.672	33.907	33.104	32.592	33.4129
9	65	37.377	33.721	33.936	33.112	32.561	33.4317
10	78	37.373	33.764	33.96	33.12	32.517	33.4446
11	60	37.408	33.779	33.947	33.121	32.407	33.4234
12	63	37.288	33.825	33.969	33.119	32.367	33.4354
13	65	37.307	33.874	34.033	33.099	32.296	33.4511
14	69	37.321	33.913	34.085	33.066	32.239	33.4604
15	71	37.33	33.953	34.124	33.053	32.183	33.4703
16	66	37.331	33.989	34.154	33.038	32.142	33.4789
17	58	37.28	33.904	33.992	33.137	32.105	33.4172
18	71	37.282	33.83	33.887	33.269	32.05	33.3789
19	72	37.308	33.603	33.841	32.961	31.908	33.207
20	79	37.321	33.43	33.772	32.625	31.875	33.0606
21	89	37.333	33.342	33.683	32.297	31.683	32.9035
22	98	37.347	33.305	33.659	32.337	31.647	32.886
23	98	37.348	33.292	33.645	32.429	31.739	32.9147
24	105	37.332	33.223	33.729	32.743	31.896	33.0134
25	109	37.327	33.314	33.964	33.109	32.045	33.2142
26	108	37.319	33.47	34.145	33.446	32.192	33.4121
27	104	37.312	33.621	34.183	33.863	32.322	33.5782
28	105	37.319	33.692	34.095	34.209	32.488	33.6755
29	109	37.324	33.722	33.989	34.3	32.674	33.7081
30	108	37.353	34.05	33.765	34.392	32.846	33.7921
31	106	37.353	34.183	33.823	34.463	33.007	33.8958
32	109	37.369	34.545	33.937	34.508	33.198	34.0858
33	109	37.382	34.596	34.043	34.55	33.35	34.1717
34	110	37.399	34.749	34.15	34.53	33.497	34.2751
35	106	37.398	34.825	34.319	34.564	33.597	34.3754
36	111	37.427	35.005	34.401	34.609	33.652	34.474
37	110	37.432	35.097	34.554	34.556	33.684	34.5433
38	111	37.436	35.11	34.81	34.505	33.716	34.6202
39	114	37.467	35.218	34.681	34.482	33.72	34.6101
40	110	37.502	35.479	34.6	34.523	33.718	34.6719
41	113	37.501	35.298	34.759	34.468	33.718	34.6543
42	115	37.508	35.256	34.781	34.408	33.717	34.6361
43	113	37.514	35.241	34.928	34.289	33.696	34.6477
44	114	37.513	35.248	34.986	34.249	33.677	34.6554
45	113	37.53	35.4	34.732	34.224	33.631	34.6106
46	112	37.54	35.26	34.806	34.131	33.557	34.5574
47	111	37.553	35.246	34.871	34.07	33.536	34.5563
48	115	37.552	35.31	34.774	34.049	33.498	34.5346
49	114	37.553	35.29	34.79	33.998	33.458	34.5152
50	114	37.562	35.358	34.7	33.98	33.415	34.4964
51	113	37.561	35.397	34.797	33.953	33.377	34.5242
52	116	37.562	35.346	34.862	33.935	33.345	34.5184
53	116	37.556	35.386	34.85	34.082	33.326	34.5524
54	119	37.563	35.334	34.807	33.881	33.291	34.4767
55	118	37.562	35.345	34.865	33.825	33.266	34.4812
56	118	37.558	35.279	34.891	33.762	33.261	34.4556
57	120	37.567	35.296	34.878	33.76	33.229	34.45
58	120	37.599	35.385	34.69	33.735	33.192	34.4079
59	120	37.614	35.458	34.675	33.713	33.174	34.4173
60	121	37.607	35.321	34.714	33.699	33.181	34.3865
61	96	37.592	35.418	34.666	34.192	33.432	34.55
62	79	37.588	35.226	34.367	34.259	33.382	34.4061
63	68	37.598	35.003	34.138	34.32	33.328	34.2719
64	77	37.599	34.874	33.738	34.204	33.23	34.0704
65	70	37.601	34.731	33.59	34.096	33.116	33.9387
66	69	37.576	34.566	33.483	33.904	33.024	33.8003
67	62	37.576	34.481	33.453	33.688	32.836	33.685
68	58	37.582	34.415	33.227	33.516	32.728	33.5414
69	62	37.57	34.359	33.119	33.352	32.695	33.4528
70	58	37.558	34.271	32.757	32.988	32.645	33.235
71	62	37.554	34.228	32.391	32.751	32.503	33.0365
72	55	37.542	34.109	32.313	32.416	32.357	32.8812
73	61	37.53	33.957	32.179	32.152	32.248	32.7208
74	61	37.519	33.579	31.751	31.919	32.169	32.4166
75	57	37.51	33.711	31.869	32.152	32.134	32.5312
76	54	37.505	33.923	32.013	32.159	32.09	32.6306
77	59	37.496	34.022	32.205	32.203	32.042	32.7171
78	57	37.492	34.088	32.437	32.243	31.942	32.7945
79	57	37.468	34.099	32.42	32.049	31.906	32.7467
80	56	37.479	34.05	32.344	31.879	31.866	32.6672
