# Supplementary material for: Effect of oral administration of GABA on thermoregulation in athletes during exercise in cold environments: A preliminary study
Source: Front Nutr. 2022 Jul 15;9:883571. doi: 10.3389/fnut.2022.883571 (PMC9335056; doi:10.3389/fnut.2022.883571)
Supplement: Supplementary file 1 [file Data_Sheet_1.ZIP › date-cold/ZhangYI/12.01zy-2C.xls]

## Sheet: 1
Name	ZhangYi		Time(s)	HR(b/min)	Load(kp)
Age(y)	22		0	80	0
Weight(kg)	78		15	91	0.25
VO2 Relative(ml/min/kg)	68.6		30	102	0.5
VO2 Absolute(L/min)	4.73		45	111	0.75
Maximum heart rate	198		60	113	1
			75	114	1.25
			90	114	1.5
			105	118	1.75
			120	120	2
			135	124	2.25
			150	130	2.5
			165	136	2.75
			180	143	3
Power=0.049*HR-3.841			195	148	3.25
Setting load	1.9802		210	152	3.5
			225	158	3.75
			240	162	4
			255	165	4.25
			270	170	4.5

## Sheet: 2
Subjects' basic information
Name：	ZhangYi		Serial number ：	2C		Age(y)：	22
Hight(cm)：	184cm		BM(beforek,kg)：	79.25		BM（after,kg）：	79.07
						Training time(y):	2
Experiment Date：	12.01		GABA：	yes		Load：	2.0kp
Ambient temperature and relative humidity：	10.9℃/44.8%

## Sheet: 3
Time(min)	HR(次/min)	Tcore	Tarm	Tchest	Tthigh	Tleg	Mean Tsk
0	74	37.456	33.203	33.657	33.329	33.68	33.4598
1	76	37.449	33.282	33.692	33.38	33.685	33.5052
2	73	37.421	33.329	33.778	33.375	33.674	33.5419
3	69	37.482	33.318	33.719	33.32	33.554	33.4859
4	75	37.489	33.287	33.748	33.308	33.395	33.4511
5	69	37.482	33.252	33.711	33.307	33.288	33.4079
6	76	37.445	33.168	33.59	33.267	33.22	33.3248
7	68	37.458	33.197	33.675	33.233	33.216	33.3514
8	70	37.444	33.243	33.705	33.218	33.219	33.3718
9	68	37.433	33.264	33.71	33.206	33.217	33.3768
10	71	37.418	33.3	33.704	33.199	33.212	33.3834
11	70	37.407	33.349	33.698	33.202	33.143	33.3831
12	77	37.397	33.305	33.701	33.21	33.099	33.3636
13	69	37.384	33.312	33.689	33.218	33.104	33.3647
14	68	37.363	33.326	33.683	33.221	33.121	33.3711
15	74	37.355	33.317	33.645	33.228	33.138	33.3618
16	72	37.345	33.338	33.612	33.222	33.163	33.362
17	70	37.333	33.356	33.635	33.21	33.178	33.3749
18	76	37.324	33.363	33.636	33.028	33.036	33.3125
19	80	37.324	33.12	33.601	32.764	32.907	33.1505
20	76	37.342	32.901	33.584	32.666	32.866	33.0519
21	80	37.33	32.776	33.51	32.583	32.717	32.9458
22	102	37.282	32.751	33.587	32.511	32.666	32.9368
23	107	37.263	32.708	33.648	32.404	32.478	32.8832
24	114	37.23	32.645	33.56	32.424	32.371	32.8205
25	117	37.266	32.466	33.558	32.522	32.315	32.7746
26	123	37.259	32.304	33.573	32.686	32.377	32.7757
27	133	37.266	32.2	33.597	32.931	32.408	32.8069
28	133	37.293	32.155	33.738	33.086	32.374	32.8599
29	135	37.31	32.091	33.806	33.362	32.487	32.9389
30	130	37.411	32.124	34.119	33.565	32.606	33.1071
31	129	37.434	32.112	34.13	33.688	32.723	33.1548
32	129	37.455	32.071	34.025	33.82	32.875	33.1678
33	133	37.472	32.006	33.927	33.954	33.06	33.1827
34	135	37.494	31.96	34.007	34.067	33.237	33.2509
35	128	37.504	31.954	34.162	34.239	33.477	33.378
36	131	37.535	32.131	34.431	34.406	33.684	33.5866
37	136	37.557	32.097	34.666	34.565	33.964	33.7347
38	132	37.58	32.319	34.968	34.629	34.105	33.9329
39	137	37.596	32.422	35.066	34.637	34.167	34.0072
40	132	37.628	32.434	35.092	34.707	34.38	34.0752
41	136	37.65	32.528	35.391	34.815	34.569	34.2525
42	132	37.673	32.865	35.356	34.89	34.676	34.3795
43	142	37.69	32.98	35.327	34.845	34.577	34.3765
44	141	37.653	32.84	35.166	34.811	34.447	34.2534
45	135	37.655	32.822	34.898	34.789	34.388	34.1514
46	149	37.686	32.763	35.106	34.802	34.419	34.2049
47	139	37.705	32.936	35.269	34.824	34.51	34.3283
48	138	37.709	33.122	35.455	34.864	34.64	34.4739
49	140	37.722	33.274	35.566	34.832	34.695	34.5574
50	135	37.738	33.486	35.623	34.768	34.77	34.6403
51	138	37.762	33.66	35.663	34.673	34.785	34.6885
52	138	37.782	33.859	35.71	34.609	34.772	34.7469
53	139	37.798	34.055	35.744	34.54	34.763	34.8003
54	143	37.811	34.283	35.732	34.4	34.762	34.8369
55	142	37.829	34.212	35.647	34.231	34.675	34.7389
56	135	37.83	34.154	35.657	34.24	34.667	34.7247
57	141	37.858	34.341	35.687	34.348	34.761	34.8302
58	139	37.88	34.366	35.498	34.433	34.73	34.7918
59	144	37.867	34.236	35.643	34.454	34.744	34.8033
60	142	37.921	34.27	35.534	34.501	34.82	34.8054
61	115	37.921	34.39	35.653	34.704	34.75	34.9037
62	116	37.92	34.524	35.431	34.948	34.589	34.8939
63	97	37.88	34.264	35.217	34.774	34.337	34.6665
64	94	37.979	34.086	35.113	34.7	34.149	34.5295
65	101	37.971	33.941	34.801	34.545	33.967	34.325
66	89	37.962	33.707	34.48	34.283	33.786	34.0699
67	85	37.919	33.514	33.992	34.043	33.626	33.7856
68	85	37.899	33.278	33.547	33.825	33.491	33.5107
69	83	37.903	33.068	33.293	33.753	33.347	33.3283
70	93	37.884	32.895	33.098	33.605	33.18	33.1549
71	81	37.921	32.707	32.797	33.455	33.044	32.951
72	83	37.888	32.525	32.499	33.345	32.937	32.7636
73	84	37.892	32.366	32.202	33.255	32.841	32.5896
74	86	37.877	32.224	31.915	33.104	32.737	32.4099
75	82	37.884	31.899	31.772	32.982	32.669	32.2315
76	81	37.896	31.892	31.709	32.885	32.601	32.1775
77	79	37.856	31.941	31.625	32.809	32.496	32.1308
78	77	37.873	32.003	31.558	32.769	32.404	32.1029
79	82	37.774	32.061	31.476	32.707	32.306	32.0637
80	81	37.695	32.083	31.506	32.631	32.217	32.0463
