# Supplementary material for: Effect of oral administration of GABA on thermoregulation in athletes during exercise in cold environments: A preliminary study
Source: Front Nutr. 2022 Jul 15;9:883571. doi: 10.3389/fnut.2022.883571 (PMC9335056; doi:10.3389/fnut.2022.883571)
Supplement: Supplementary file 1 [file Data_Sheet_1.ZIP › date-cold/ZhangYI/12.11zy-2c.xls]

## Sheet: 1
Name	ZhangYi		Time(s)	HR(b/min)	Load(kp)
Age(y)	22		0	80	0
Weight(kg)	78		15	91	0.25
VO2 Relative(ml/min/kg)	68.6		30	102	0.5
VO2 Absolute(L/min)	4.73		45	111	0.75
Maximum heart rate	198		60	113	1
			75	114	1.25
			90	114	1.5
			105	118	1.75
			120	120	2
			135	124	2.25
			150	130	2.5
			165	136	2.75
			180	143	3
Power=0.049*HR-3.841			195	148	3.25
Setting load	1.9802		210	152	3.5
			225	158	3.75
			240	162	4
			255	165	4.25
			270	170	4.5

## Sheet: 2
Subjects' basic information
Name：	ZhangYi		Serial number ：	2c		Age(y)：	22
Hight(cm)：	184cm		BM(beforek,kg)：	81.02		BM（after,kg）：	81.07
						Training time(y):	2
Experiment Date：	12.11		GABA：	no		Load：	2.0kp
Ambient temperature and relative humidity：	11.4℃/45.2%

## Sheet: 3
Time(min)	HR(次/min)	Tcore	Tarm	Tchest	Tthigh	Tleg	Mean Tsk
0	76	37.402	34.156	33.536	30.191	32.111	32.768
1	76	37.393	34.369	33.721	30.157	32.174	32.8932
2	75	37.385	34.486	33.717	30.091	32.148	32.9087
3	73	37.376	34.624	33.657	30.045	32.096	32.9125
4	73	37.383	34.745	33.776	29.993	32.075	32.9699
5	77	37.38	34.862	33.879	29.98	31.998	33.0179
6	72	37.367	34.947	33.928	29.972	31.938	33.0445
7	81	37.351	35.015	33.836	30.021	31.898	33.0391
8	75	37.337	35.076	33.846	29.97	31.885	33.0476
9	72	37.326	35.132	33.91	30.288	31.844	33.139
10	75	37.318	35.184	33.894	30.145	31.768	33.106
11	73	37.302	35.236	33.755	29.979	31.702	33.0335
12	79	37.3	35.265	33.753	29.903	31.641	33.0142
13	78	37.295	35.317	33.85	29.841	31.605	33.0393
14	76	37.295	35.346	33.77	29.763	31.564	33.0002
15	77	37.289	35.406	33.833	29.701	31.526	33.0171
16	72	37.281	35.427	33.85	29.662	31.482	33.0119
17	77	37.27	35.473	33.897	29.601	31.443	33.0198
18	89	37.264	35.186	33.793	29.62	31.411	32.8999
19	76	37.269	34.795	33.768	29.753	31.535	32.8265
20	73	37.241	34.577	33.699	29.841	31.562	32.7634
21	93	37.309	34.308	33.666	29.65	31.491	32.6204
22	103	37.389	34.074	33.628	29.561	31.475	32.5178
23	105	37.422	33.93	33.752	29.733	31.507	32.5526
24	112	37.439	33.882	33.821	29.951	31.603	32.6217
25	110	37.438	33.57	33.84	30.266	31.611	32.5984
26	119	37.44	33.31	33.796	30.622	31.598	32.5758
27	126	37.436	33.115	33.611	30.983	31.652	32.5448
28	128	37.438	33.13	33.58	31.36	31.719	32.6288
29	126	37.441	33.326	34.085	31.703	31.834	32.9307
30	123	37.444	33.309	34.488	32.056	31.984	33.1471
31	132	37.447	33.295	34.605	32.305	31.976	33.2262
32	129	37.456	33.328	34.836	32.56	32.136	33.3884
33	129	37.466	33.521	35.299	32.751	32.299	33.656
34	130	37.477	33.733	35.484	32.958	32.503	33.8573
35	131	37.488	33.652	35.526	33.023	32.592	33.8764
36	131	37.497	33.807	35.615	33.118	32.694	33.989
37	129	37.509	33.9	35.599	33.134	32.789	34.0343
38	134	37.521	33.951	35.474	33.121	32.81	34.0137
39	141	37.52	34.036	35.094	33.066	32.878	33.9278
40	133	37.544	34.359	35.252	33.246	33.074	34.1473
41	127	37.554	34.616	35.411	33.396	33.111	34.3095
42	133	37.573	34.777	35.489	33.403	33.088	34.378
43	135	37.594	34.876	35.417	33.383	33.175	34.3995
44	133	37.588	35.041	35.73	33.478	33.278	34.5825
45	133	37.584	34.977	35.884	33.523	33.415	34.6459
46	136	37.61	35.004	35.851	33.489	33.43	34.6403
47	134	37.619	35.19	35.795	33.51	33.493	34.6961
48	134	37.632	35.208	35.861	33.546	33.525	34.7349
49	136	37.642	35.251	35.758	33.584	33.543	34.7281
50	137	37.666	35.322	35.738	33.618	33.57	34.7556
51	134	37.69	35.452	35.884	33.676	33.773	34.8906
52	137	37.703	35.536	35.9	33.733	33.851	34.9476
53	136	37.724	35.559	35.985	33.772	33.85	34.9876
54	138	37.739	35.656	35.779	33.786	33.824	34.9525
55	139	37.745	35.671	35.868	33.805	33.817	34.9861
56	146	37.747	35.562	35.689	33.809	33.857	34.9085
57	139	37.78	35.622	35.767	33.852	33.949	34.9769
58	138	37.809	35.529	35.727	33.869	34.069	34.9644
59	144	37.827	35.56	35.691	33.896	34.123	34.9791
60	137	37.847	35.751	35.824	33.98	34.179	35.1043
61	109	37.829	35.792	35.894	34.107	34.158	35.1588
62	90	37.846	35.743	35.81	34.174	33.995	35.0997
63	89	37.834	35.579	35.672	34.171	33.779	34.9653
64	96	37.812	35.299	35.423	34.032	33.56	34.735
65	90	37.78	35.065	35.135	33.787	33.375	34.4924
66	85	37.756	35.272	34.835	33.735	33.229	34.4249
67	87	37.739	35.415	34.548	33.555	33.1	34.3199
68	86	37.723	35.554	34.318	33.459	33.011	34.2556
69	86	37.7	35.666	34.166	33.497	32.907	34.2304
70	84	37.687	35.744	34.044	33.487	32.818	34.1974
71	84	37.672	35.801	33.921	33.446	32.731	34.152
72	88	37.662	35.841	33.911	33.389	32.62	34.1274
73	82	37.651	35.862	33.813	33.34	32.538	34.0781
74	87	37.641	35.838	33.596	33.267	32.463	33.9762
75	83	37.628	35.827	33.431	33.195	32.381	33.8926
76	82	37.615	35.835	33.399	33.138	32.312	33.8602
77	84	37.587	35.844	33.288	33.095	32.231	33.8048
78	81	37.588	35.849	33.178	33.05	32.152	33.7485
79	83	37.594	35.784	33.333	33.007	32.067	33.7499
80	88	37.596	35.67	33.498	32.958	32.013	33.7446
