# Supplementary material for: Effect of oral administration of GABA on thermoregulation in athletes during exercise in cold environments: A preliminary study
Source: Front Nutr. 2022 Jul 15;9:883571. doi: 10.3389/fnut.2022.883571 (PMC9335056; doi:10.3389/fnut.2022.883571)
Supplement: Supplementary file 1 [file Data_Sheet_1.ZIP › date-cold/ZhuKaiming/12.20zkm-2a.xls]

## Sheet: 1
Name	ZhuKaiming		Time(s)	HR(b/min)	Load(kp)
Age(y)	20		0	60	0
Weight(kg)	79		15	72	0.25
VO2 Relative(ml/min/kg)	69		30	85	0.5
VO2 Absolute(L/min)	4.76		45	88	0.75
Maximum heart rate	200		60	91	1
			75	93	1.25
			90	93	1.5
			105	95	1.75
			120	100	2
			135	106	2.25
			150	112	2.5
			165	118	2.75
			180	126	3
Power=0.044*HR-2.579			195	133	3.25
Setting load	2.701		210	138	3.5
			225	142	3.75
			240	149	4
			255	155	4.25
			270	160	4.5
			285	165	4.75
			300	169	5

## Sheet: 2
Subjects' basic information
Name：	ZhuKaiming		Serial number ：	2a		Age(y)：	20
Hight(cm)：	188cm		BM(beforek,kg)：	81.8		BM（after,kg）：	82
						Training time(y):	4
Experiment Date：	12.2		GABA：	no		Load：	2.5kp
Ambient temperature and relative humidity：			11.1℃/48.1%

## Sheet: 3
Time(min)	HR(次/min)	Tcore	Tarm	Tchest	Tthigh	Tleg	Mean Tsk
0	60	37.377	33.597	33.813	32.581	32.095	33.1582
1	60	37.374	33.475	33.925	32.563	31.992	33.131
2	60	37.371	33.608	33.953	32.557	31.905	33.1607
3	60	37.379	33.66	34.008	32.524	31.823	33.1698
4	59	37.369	33.738	34.167	32.479	31.724	33.2121
5	61	37.344	33.801	34.286	32.571	31.671	33.2745
6	62	37.334	33.853	34.372	32.693	31.586	33.3233
7	62	37.318	33.909	34.398	32.786	31.527	33.3547
8	61	37.305	33.945	34.423	32.853	31.456	33.3722
9	61	37.297	33.985	34.353	32.898	31.413	33.3636
10	61	37.284	34.007	34.343	32.929	31.376	33.366
11	66	37.267	34.026	34.386	32.97	31.376	33.3928
12	61	37.259	34.063	34.447	33.018	31.378	33.4322
13	62	37.251	34.143	34.525	33.055	31.336	33.4786
14	62	37.239	34.175	34.552	33.095	31.277	33.4925
15	61	37.217	34.194	34.375	33.203	31.24	33.4593
16	60	37.207	34.212	34.315	33.256	31.187	33.4467
17	60	37.201	34.229	34.29	33.27	31.118	33.4333
18	73	37.187	34.285	34.3	33.291	31.079	33.4495
19	59	37.237	34.209	34.269	33.23	31.077	33.4048
20	105	37.11	34.173	34.318	32.835	30.942	33.3027
21	108	37.038	34.207	34.322	32.717	30.911	33.2843
22	113	37.138	34.256	34.326	32.455	30.833	33.2322
23	110	37.127	34.418	34.312	32.325	30.844	33.2528
24	114	37.14	34.508	34.324	32.418	30.906	33.3144
25	111	37.133	34.601	34.327	32.645	31.003	33.408
26	117	37.147	34.648	34.335	32.949	31.118	33.5083
27	123	37.128	34.713	34.342	33.249	31.196	33.6055
28	119	37.124	34.771	34.461	33.523	31.278	33.7298
29	121	37.111	34.656	34.634	33.756	31.381	33.8144
30	126	37.097	34.114	34.456	33.991	31.51	33.6712
31	129	37.084	33.75	34.385	34.162	31.66	33.6049
32	127	37.078	33.486	34.348	34.357	31.873	33.5962
33	127	37.096	33.327	34.434	34.465	32.096	33.6405
34	127	37.117	33.247	34.515	34.599	32.267	33.7018
35	129	37.135	33.159	34.588	34.766	32.453	33.7679
36	133	37.143	33.061	34.669	34.889	32.545	33.8058
37	133	37.153	33.038	34.903	35.024	32.601	33.9073
38	133	37.194	32.896	34.979	35.152	32.694	33.9317
39	130	37.185	32.8	34.903	35.305	32.76	33.9239
40	133	37.144	32.672	35.007	35.42	32.883	33.9643
41	134	37.116	32.666	35.092	35.432	33.088	34.0314
42	135	37.075	32.597	35.358	35.497	33.413	34.1685
43	138	37.101	32.569	35.236	35.564	33.787	34.2117
44	138	37.116	32.472	35.362	35.612	33.996	34.2718
45	134	37.136	32.435	35.387	35.617	34.196	34.3092
46	138	37.185	32.395	35.351	35.563	34.143	34.265
47	138	37.241	32.391	35.456	35.561	34.157	34.2977
48	138	37.268	32.413	35.599	35.539	34.275	34.3664
49	133	37.289	32.472	35.663	35.546	34.419	34.4335
50	136	37.311	32.45	35.601	35.57	34.55	34.4393
51	140	37.363	32.402	35.63	35.566	34.509	34.4246
52	139	37.433	32.406	35.607	35.558	34.506	34.4167
53	137	37.453	32.41	35.652	35.536	34.467	34.4192
54	136	37.488	32.366	35.565	35.561	34.475	34.3865
55	139	37.509	32.385	35.526	35.579	34.406	34.3703
56	140	37.523	32.389	35.376	35.543	34.476	34.3333
57	145	37.554	32.307	35.268	35.535	34.488	34.2771
58	140	37.566	32.309	35.151	35.504	34.48	34.2348
59	138	37.569	32.298	35.19	35.541	34.542	34.263
60	139	37.593	32.232	35.243	35.582	34.514	34.2617
61	109	37.605	32.173	35.03	35.645	34.464	34.1827
62	93	37.449	32.267	34.72	35.793	34.415	34.1377
63	88	37.314	32.297	34.591	35.91	34.262	34.1008
64	84	37.379	32.441	34.627	35.754	34.059	34.083
65	90	37.592	32.576	34.295	35.495	33.801	33.9205
66	84	37.591	32.768	33.963	35.283	33.59	33.7939
67	75	37.589	32.855	33.654	35.267	33.343	33.6747
68	71	37.597	32.832	33.469	35.578	33.119	33.6297
69	78	37.592	32.697	33.543	35.781	32.951	33.6184
70	72	37.562	32.402	33.511	35.872	32.86	33.5203
71	74	37.533	32.313	33.354	35.83	32.776	33.4213
72	76	37.513	32.097	33.246	35.835	32.717	33.3133
73	75	37.521	31.984	33.058	35.895	32.618	33.2152
74	79	37.484	32.14	32.782	35.872	32.489	33.1488
75	74	37.48	32.463	32.592	35.774	32.355	33.1423
76	76	37.515	32.666	32.457	35.668	32.285	33.1275
77	71	37.512	32.801	32.343	35.737	32.243	33.1392
78	72	37.508	32.926	32.248	35.776	32.208	33.149
79	70	37.52	32.885	32.224	35.794	32.101	33.1117
80	70	37.492	32.867	32.11	35.698	32.001	33.0329
