# Supplementary material for: Effect of oral administration of GABA on thermoregulation in athletes during exercise in cold environments: A preliminary study
Source: Front Nutr. 2022 Jul 15;9:883571. doi: 10.3389/fnut.2022.883571 (PMC9335056; doi:10.3389/fnut.2022.883571)
Supplement: Supplementary file 1 [file Data_Sheet_1.ZIP › date-cold/ZhuKaiming/12.31zkm-2A.xls]

## Sheet: 1
Name	ZhuKaiming		Time(s)	HR(b/min)	Load(kp)
Age(y)	20		0	60	0
Weight(kg)	79		15	72	0.25
VO2 Relative(ml/min/kg)	69		30	85	0.5
VO2 Absolute(L/min)	4.76		45	88	0.75
Maximum heart rate	200		60	91	1
			75	93	1.25
			90	93	1.5
			105	95	1.75
			120	100	2
			135	106	2.25
			150	112	2.5
			165	118	2.75
			180	126	3
Power=0.044*HR-2.579			195	133	3.25
Setting load	2.701		210	138	3.5
			225	142	3.75
			240	149	4
			255	155	4.25
			270	160	4.5
			285	165	4.75
			300	169	5

## Sheet: 2
Subjects' basic information
Name：	ZhuKaiming		Serial number ：	2A		Age(y)：	20
Hight(cm)：	188cm		BM(beforek,kg)：	80.85		BM（after,kg）：	80.98
						Training time(y):	4
Experiment Date：	12.31		GABA：	yes		Load：	2.5kp
Ambient temperature and relative humidity：	10.9℃/47.9%

## Sheet: 3
Time(min)	HR(次/min)	Tcore	Tarm	Tchest	Tthigh	Tleg	Mean Tsk
0	66	37.391	33.257	33.035	33.177	33.751	33.2732
1	66	37.395	33.273	33.046	33.118	33.702	33.2597
2	66	37.399	33.345	32.955	33.051	33.653	33.2308
3	66	37.398	33.39	32.841	32.985	33.595	33.1853
4	71	37.401	33.294	32.819	32.923	33.537	33.1259
5	62	37.402	33.265	32.806	32.861	33.479	33.0893
6	65	37.401	33.333	32.88	32.808	33.418	33.1091
7	62	37.398	33.366	32.857	32.824	33.394	33.1105
8	64	37.396	33.378	32.9	32.816	33.342	33.115
9	64	37.394	33.367	32.928	32.797	33.285	33.1049
10	64	37.389	33.448	32.905	32.769	33.209	33.1015
11	63	37.382	33.488	32.832	32.737	33.153	33.074
12	66	37.375	33.531	32.732	32.71	33.092	33.0393
13	61	37.371	33.507	32.718	32.694	33.047	33.0157
14	65	37.36	33.521	32.721	32.673	32.995	33.0062
15	61	37.355	33.585	32.706	32.658	32.943	33.0075
16	61	37.349	33.541	32.632	32.642	32.898	32.9599
17	61	37.347	33.565	32.624	32.609	32.854	32.9493
18	81	37.323	33.537	32.591	32.624	32.781	32.9194
19	58	37.362	33.136	32.536	32.535	32.738	32.7562
20	80	37.359	32.661	32.564	32.468	32.71	32.6031
21	98	37.312	32.459	32.564	32.502	32.685	32.5443
22	105	37.296	32.429	32.53	32.691	32.698	32.5655
23	108	37.285	32.675	32.581	33.058	32.747	32.7378
24	109	37.261	32.865	32.611	33.474	32.808	32.8992
25	111	37.26	33.034	32.623	33.847	32.898	33.0461
26	114	37.257	33.189	32.729	34.176	32.956	33.2018
27	115	37.27	33.354	32.792	34.439	33.008	33.3332
28	120	37.278	33.48	32.891	34.683	33.092	33.4663
29	118	37.285	33.321	32.899	34.918	33.098	33.4692
30	118	37.306	33.023	32.918	35.096	33.142	33.4299
31	120	37.323	32.859	32.969	35.267	33.18	33.4378
32	120	37.34	32.71	32.967	35.431	33.27	33.4433
33	119	37.359	32.575	33.013	35.55	33.359	33.4582
34	127	37.384	32.605	32.987	35.658	33.385	33.4862
35	130	37.397	32.531	32.999	35.748	33.419	33.4924
36	126	37.423	32.481	32.957	35.791	33.478	33.4852
37	131	37.457	32.664	33.124	35.844	33.581	33.6214
38	124	37.481	32.8	34.089	35.931	33.657	33.9843
39	127	37.522	32.804	34.094	35.947	33.869	34.0326
40	127	37.53	33.152	33.786	36.03	34.143	34.116
41	127	37.551	33.111	33.455	36.048	34.087	33.9968
42	127	37.573	33.099	33.179	36.043	34.115	33.915
43	134	37.579	33.132	33.304	36.026	34.15	33.966
44	131	37.624	32.989	33.388	35.933	34.087	33.9171
45	134	37.649	32.934	33.213	35.922	34.14	33.8565
46	128	37.665	33.051	33.273	35.885	34.189	33.912
47	134	37.687	33.245	33.662	35.885	34.267	34.1025
48	138	37.708	33.386	33.638	35.894	34.172	34.1204
49	137	37.725	33.395	33.546	35.778	34.108	34.0595
50	134	37.739	33.304	33.469	35.774	34.194	34.0255
51	132	37.761	33.678	33.483	35.79	34.225	34.1513
52	137	37.771	33.85	33.652	35.827	34.325	34.281
53	135	37.781	33.976	33.739	35.85	34.305	34.3455
54	136	37.778	33.922	33.691	35.836	34.232	34.2975
55	130	37.78	33.854	33.764	35.745	34.165	34.2674
56	138	37.812	34.219	33.952	35.711	34.252	34.4439
57	132	37.803	34.093	34.207	35.749	34.234	34.4866
58	135	37.825	34.123	34.311	35.749	34.295	34.539
59	130	37.854	34.175	34.282	35.815	34.395	34.5791
60	132	37.87	34.279	33.555	35.876	34.46	34.4174
61	95	37.892	34.057	33.306	35.904	34.569	34.3035
62	95	37.919	34.044	33.158	35.82	34.389	34.2024
63	100	37.911	34.111	32.801	35.752	34.027	34.0294
64	86	37.919	34.223	32.791	35.701	33.931	34.0306
65	86	37.922	34.39	32.855	35.821	33.845	34.1067
66	75	37.92	34.599	32.975	35.871	33.759	34.1982
67	77	37.903	34.547	32.161	35.84	33.675	33.9154
68	78	37.889	34.451	31.662	35.697	33.615	33.6963
69	80	37.879	34.475	31.318	35.599	33.572	33.5721
70	84	37.859	34.43	31.204	35.511	33.517	33.4958
71	81	37.833	34.351	31.065	35.428	33.462	33.4028
72	76	37.825	34.334	30.845	35.367	33.423	33.3117
73	74	37.817	34.255	30.686	35.225	33.375	33.2023
74	76	37.811	34.27	30.474	35.108	33.363	33.1174
75	72	37.799	34.24	30.682	35.019	33.346	33.1496
76	73	37.784	34.224	30.192	34.953	33.338	32.983
77	77	37.77	34.116	30.091	34.938	33.329	32.9155
78	64	37.755	34.069	29.99	34.921	33.337	32.8693
79	63	37.743	34.029	29.889	34.895	33.351	32.8246
80	66	37.735	34.037	29.788	34.855	33.359	32.7903
